# Supplementary material for: Association between Postoperatively Developed Atrial Fibrillation and Long-Term Mortality after Esophagectomy in Esophageal Cancer Patients: An Observational Study
Source: PLoS One. 2016 May 5;11(5):e0154931. doi: 10.1371/journal.pone.0154931 (PMC4858232; doi:10.1371/journal.pone.0154931)
Supplement: S1 Dataset — (XLSX) [file pone.0154931.s001.xlsx]

## Sheet: data
sex	age	BMI	DM	HTN	IHD	CVA	PVA	CKD	Liver_disease	CCRT	ASAPSclass	HR	Hct	LVEF	FVC_predicted	FEV1_predicted	FEV1_FVC	ACEIorARB	Bblocker	CCB	Insulin	OHA	Lipidloweringdrug	Aspirin	Diuretics	Anesthesiatime	Totalcrystalloid	Totalcolloid	Atrialfibrillation_post	Postopday	InhospitalDeath	mortality1yr	long_termMortality	duration_long	surgical procedure	stage	minimally invasive surgery	Anastomotic leak	pneumonia	AKIN classification	Sepsis
1	56	20.0802	0	1	0	0	0	0	0	0	2	61	43.1	69	61	53	62	0	1	1	0	0	0	0	0	473	600	950	0	13	0	0	1	1152	1	2	0	0	0	0	0
1	58	23.544	0	0	0	0	0	0	0	1	2	83	36.6	66	74	83	80	0	0	0	0	0	0	0	0	520	2000	1000	0	26	0	0	1	505	1	2	0	0	0	0	0
1	63	26.9595	0	1	0	0	0	0	0	1	2	90	32.9	58	93	90	68	0	0	0	0	0	0	0	0	425	650	1000	0	17	0	0	1	2153	1	2	0	0	0	1	0
1	63	20.4106	0	0	1	0	0	0	1	1	2	68	33	65	95	104	78	0	1	0	0	0	0	1	0	445	1150	600	0	14	0	0	1	458	1	3	0	0	0	0	0
1	70	15.1695	0	0	0	0	0	0	1	1	2	75	40.3	55	76	84	76	0	0	1	0	0	0	0	0	570	2300	800	0	16	0	1	0	310	1	3	0	0	0	0	0
1	63	17.9103	0	0	0	0	1	0	0	1	2	72	38.9	46	78	76	69	0	0	0	0	0	0	0	0	470	1700	2000	0	31	0	1	0	204	1	3	0	0	1	0	1
1	74	23.0139	1	0	0	0	0	0	0	0	2	88	40.6	64	86	69	53	0	0	0	1	1	0	0	0	433	1200	1000	0	10	0	0	1	1774	1	2	0	0	0	0	0
1	65	23.9791	0	0	0	0	0	0	0	0	2	66	37.3	60	106	110	73	0	0	0	0	0	0	0	0	415	2600	1000	0	13	0	0	1	918	2	1	0	0	0	0	0
1	68	24.6266	0	0	0	0	0	0	0	0	2	67	44.4	66	108	118	76	0	0	0	0	0	0	0	0	415	1100	1000	1	31	0	0	0	3096	1	2	0	1	0	0	0
1	66	24.083	0	0	0	0	0	0	0	0	2	65	43.8	66	99	103	72	0	0	0	0	0	0	0	0	483	900	1000	0	51	0	0	1	1007	2	2	1	0	0	0	0
2	61	24.5285	0	0	0	0	0	0	0	0	2	68	36.7	62	87	84	70	1	0	1	0	0	1	0	0	492	1000	1200	0	14	0	0	0	3084	1	2	0	0	0	1	0
1	57	26.6345	0	1	0	0	0	0	1	0	2	72	39.2	71	96	118	91	0	0	0	0	0	0	0	0	395	500	1000	1	9	1	1	0	9	2	2	0	0	0	3	1
1	66	22.8549	0	0	0	0	0	0	0	0	2	62	36.2	61	108	120	78	0	0	0	0	0	0	0	0	525	1200	1500	0	21	0	0	0	3077	1	1	0	0	0	0	0
2	45	16.0231	0	0	0	0	1	0	0	1	1	87	29.4	.	106	116	84	0	0	0	0	0	0	0	0	517	950	1350	0	14	0	0	1	427	1	2	0	0	0	0	0
1	61	24.093	0	0	0	0	0	0	0	1	1	69	38.8	.	87	85	70	0	0	0	0	0	0	0	0	545	1450	1500	0	11	0	0	1	717	1	2	0	0	0	0	0
1	76	24.4589	0	0	0	0	0	0	0	0	2	59	41.2	65	94	96	67	0	0	0	0	0	0	0	0	368	700	850	0	13	0	0	1	410	2	3	0	0	0	0	0
1	70	24.4024	0	1	0	0	0	0	0	0	2	69	45	66	111	102	63	0	1	1	0	0	0	0	1	424	1000	700	1	15	0	0	1	456	2	3	0	0	0	1	0
1	78	19.3544	0	0	0	0	0	0	0	0	2	66	43.1	66	92	112	79	0	0	0	0	0	0	0	0	567	2000	1500	1	16	0	0	1	599	1	3	0	0	1	0	1
1	69	21.8888	0	0	0	0	0	0	0	1	2	98	40.3	60	93	61	45	0	0	0	0	0	0	0	0	590	1300	1500	0	184	1	1	0	184	1	1	0	1	1	3	1
1	63	25.0925	1	0	0	0	0	1	0	0	2	76	40.5	62	125	96	55	0	0	1	1	1	1	0	0	645	2100	1500	0	11	0	0	1	1540	2	2	1	0	0	0	0
1	67	20.2589	0	0	0	0	0	0	0	0	2	88	31.5	61	93	83	61	0	0	0	0	0	0	0	0	575	1000	1400	1	13	0	0	1	1095	1	2	0	0	0	1	0
1	61	22.2023	0	0	0	0	0	0	0	0	2	80	37.7	57	94	109	83	0	0	0	0	0	0	0	0	625	2100	1600	0	12	0	0	1	416	2	2	1	0	0	0	0
1	64	28.0664	0	1	0	0	0	0	1	0	2	62	44	74	79	92	82	0	1	0	0	0	0	0	1	507	950	1400	0	12	0	0	0	3030	1	2	0	0	1	1	0
1	55	25.1905	0	0	0	0	0	0	0	1	2	62	45	.	101	114	82	0	0	0	0	0	0	0	0	478	2100	1500	0	26	0	0	0	3023	2	3	0	0	0	1	0
1	69	24.6409	1	1	0	1	0	1	0	0	2	82	40.9	.	107	116	74	0	0	0	1	0	0	0	0	425	650	800	0	11	0	0	0	3016	1	3	0	0	0	0	0
1	64	23.8511	0	0	0	0	0	0	0	0	1	74	41.9	69	123	127	72	0	0	0	0	0	0	0	0	630	3450	1000	0	21	0	0	0	3012	2	2	1	0	1	1	1
2	38	20.7554	0	0	0	0	0	0	0	0	1	68	36.8	65	88	105	92	0	0	0	0	0	0	0	0	350	2500	500	0	23	0	0	1	1601	1	3	0	1	0	0	0
1	45	24.5247	0	0	0	0	0	0	0	0	1	66	48.7	61	115	114	75	0	0	0	0	0	0	0	0	485	2500	700	0	10	0	0	0	2993	1	2	0	0	0	0	0
1	63	25.3882	1	1	0	0	0	0	0	1	2	72	33.2	61	87	107	86	0	0	0	1	0	0	0	0	540	1350	1000	1	31	0	0	0	2988	2	1	0	0	1	1	1
1	69	25.625	1	1	0	0	0	0	0	0	2	72	41.7	60	89	77	60	0	0	0	1	0	0	0	0	425	2550	1000	0	12	0	0	0	2984	1	2	0	0	0	1	0
1	56	26.6376	0	0	0	0	0	0	0	0	2	70	40	61	116	132	85	0	0	0	0	0	0	0	0	515	1500	1500	0	10	0	0	0	2979	1	2	0	0	0	0	0
1	61	25.264	0	1	0	0	0	0	0	1	2	80	36.9	67	128	122	69	0	0	0	0	0	0	0	0	555	1050	1000	0	10	0	0	1	2761	2	1	0	0	0	1	0
2	43	19.7032	0	0	0	0	0	0	1	0	2	73	40.8	62	99	113	88	0	0	0	0	0	0	0	0	465	1030	1000	0	12	0	0	1	409	1	2	0	0	0	0	0
1	79	21.8055	1	0	0	0	0	0	1	0	2	71	38.9	61	73	97	85	0	0	0	0	0	0	0	0	555	1050	1500	0	18	0	0	0	2967	2	2	0	0	0	2	0
1	59	21.5718	0	0	0	0	0	0	0	0	2	56	41.5	52	98	73	54	0	0	0	0	0	0	0	0	510	1600	1000	0	11	0	0	0	2966	2	2	1	0	0	0	0
2	62	17.7561	0	0	0	0	0	0	0	0	2	86	36.4	60	102	110	78	0	0	0	0	0	0	0	0	487	1800	1050	0	15	0	0	0	2965	1	2	0	0	0	0	0
1	61	18.6875	0	0	0	0	0	0	1	0	2	70	25.2	71	91	82	65	0	0	0	0	0	0	0	0	472	900	650	1	15	0	0	1	1591	1	2	0	0	0	0	0
1	72	20.8468	1	1	0	0	0	1	0	0	2	76	40.3	67	72	69	63	0	0	0	1	1	0	0	0	525	1620	950	0	11	0	1	0	352	2	2	1	0	0	0	0
1	66	23.3876	0	0	0	0	0	0	0	1	2	88	31.5	62	104	94	63	0	0	0	0	0	0	0	0	490	500	1100	0	12	0	0	1	2273	1	1	0	0	0	0	0
1	68	22.688	0	0	0	0	0	1	0	1	2	70	34.2	67	90	106	80	0	0	0	0	0	0	0	0	553	3600	1500	0	31	1	1	0	31	1	1	0	0	1	1	1
1	67	24.3483	0	0	0	0	0	0	0	0	1	61	43.1	58	80	86	75	0	0	0	0	0	0	0	0	485	700	900	1	14	0	0	1	1223	1	2	0	0	0	0	0
1	63	23.5144	1	0	0	0	0	0	1	0	2	65	40.4	55	93	83	62	0	1	0	1	0	0	0	1	520	1780	1500	1	18	1	1	0	18	1	2	0	0	1	0	1
1	73	25.7498	0	1	0	0	0	0	0	0	2	65	40.1	59	110	108	66	1	0	0	0	0	0	0	1	410	750	900	0	24	0	0	1	416	1	3	0	0	0	0	0
1	51	28.7347	0	0	0	0	0	0	0	0	2	69	47.4	66	107	106	74	0	0	0	0	0	0	0	0	593	1600	1500	0	27	0	0	0	2909	1	2	0	1	0	1	0
1	58	18.5939	0	0	0	0	0	0	0	1	2	71	29.1	66	93	95	75	0	0	0	0	0	0	0	0	443	850	900	0	147	0	1	0	245	1	3	0	0	1	0	1
1	68	22.7786	0	0	0	0	0	0	0	0	2	66	37.3	55	134	154	81	0	0	0	0	0	0	0	0	445	900	950	0	14	0	0	1	751	1	3	0	0	0	0	0
1	59	19.4703	0	0	0	0	0	0	0	1	3	71	38.9	62	91	77	60	0	0	0	0	0	0	0	0	483	850	1400	0	13	0	0	1	1881	1	2	0	0	0	0	0
1	66	24.2405	0	0	0	1	0	0	0	0	2	82	39.8	61	83	89	75	0	0	0	0	0	0	0	0	555	2450	1000	0	14	0	1	0	189	2	2	1	0	0	0	0
1	57	24.2057	1	0	0	0	0	0	1	1	2	76	40.6	56	.	.	.	0	0	0	1	0	0	0	0	350	950	900	0	12	0	0	1	595	2	3	1	0	0	0	0
1	73	22.9454	0	1	0	0	0	0	0	1	2	64	45.7	56	63	50	53	1	1	1	0	0	0	0	0	295	1250	900	0	13	0	0	1	2043	3	2	0	0	0	1	0
1	65	17.4321	0	0	0	0	0	0	0	1	2	80	29	67	101	95	66	0	0	0	0	0	0	0	0	520	1100	1000	0	11	0	0	1	2168	1	1	0	0	0	0	0
1	52	24.8583	0	0	0	1	1	0	0	0	2	81	40	63	94	93	72	0	0	0	0	0	1	0	0	435	1500	1500	0	10	0	0	0	2859	1	1	0	0	0	0	0
1	59	26.5338	0	0	0	0	0	0	0	0	2	68	44	65	99	98	71	0	0	0	0	0	0	0	0	507	1850	1000	0	11	0	0	0	2852	1	3	0	0	0	0	0
1	64	24.5248	0	0	0	0	0	0	0	0	2	70	43.5	59	86	80	66	0	0	0	0	0	0	0	0	520	1400	1400	0	11	0	0	0	2846	1	2	0	0	0	0	0
1	58	23.1975	0	0	0	0	0	0	0	1	2	84	36.8	64	106	112	77	0	0	0	0	0	0	0	0	465	1300	1000	0	11	0	0	1	388	1	3	0	0	0	1	0
1	59	29.1598	0	1	0	0	0	0	0	0	2	67	37.4	62	87	103	84	0	0	1	0	0	1	0	0	540	1000	1150	0	12	0	0	0	2839	1	2	0	0	0	0	0
1	52	22.1021	1	0	0	0	0	0	0	0	2	64	41.8	63	92	85	69	0	0	0	1	1	0	0	0	490	1200	1000	1	10	0	0	0	2839	1	2	0	0	0	0	0
1	48	16.7438	0	0	0	0	0	0	0	0	1	84	36.2	55	82	105	98	0	0	0	0	0	0	0	0	485	2600	1000	0	14	0	0	1	1239	1	2	0	0	0	0	0
1	70	22.9218	0	0	0	0	0	0	0	0	2	66	37.7	60	83	83	69	0	0	0	0	0	0	0	0	503	1100	1100	0	26	0	0	1	418	1	3	0	0	0	1	0
1	52	20.6901	0	0	1	0	0	0	0	1	2	73	31.7	66	98	101	77	0	0	1	0	0	0	0	0	528	1700	1000	0	12	0	0	0	2813	1	1	0	0	0	0	0
1	59	23.6918	0	0	0	0	0	0	1	1	2	65	29.6	59	79	80	74	0	1	0	0	0	0	0	1	660	4300	1000	0	5	1	1	0	5	2	3	0	0	0	3	1
1	62	25.5787	0	1	0	0	0	0	0	0	2	86	40.4	57	106	119	80	1	0	1	0	0	0	0	1	595	1400	500	0	15	0	0	0	2810	1	2	0	0	0	0	0
1	68	19.0081	0	1	0	0	0	0	0	0	2	58	33.4	72	108	79	51	0	0	1	0	0	0	0	0	605	4000	1000	0	14	0	0	1	2118	1	2	0	0	0	0	0
1	52	23.11	0	1	0	0	0	0	0	1	2	56	41.5	63	93	100	81	0	0	0	0	0	0	0	0	525	3780	900	0	11	0	0	0	2785	1	1	0	0	0	1	0
2	71	24.3032	1	1	0	0	0	0	0	1	2	90	33.5	68	114	144	89	1	0	1	1	1	0	0	0	500	2950	1000	0	26	0	0	0	2783	2	2	0	0	1	0	1
1	49	21.5144	0	0	0	0	0	0	0	0	1	73	46.4	56	100	117	88	0	0	0	0	0	0	0	0	520	1050	1000	0	14	0	0	1	1272	2	2	0	0	0	1	0
1	59	25.0976	0	0	0	0	0	0	0	1	2	85	34.5	69	96	96	73	0	0	0	0	0	0	0	0	630	1500	1000	0	149	0	0	1	652	1	2	0	0	1	1	1
1	68	23.5902	0	1	0	0	0	1	0	0	2	54	44.6	63	95	101	73	0	1	1	0	0	0	0	1	425	800	750	0	19	0	0	0	2768	1	2	0	0	0	1	0
1	56	21.138	0	0	0	0	0	0	0	1	2	78	32.3	.	102	86	62	0	0	0	0	0	0	0	0	535	2100	1000	0	12	0	0	0	2757	1	1	0	0	0	1	0
1	66	26.6965	0	1	0	0	0	0	0	1	2	99	36.7	63	94	107	80	0	0	0	0	0	0	0	0	585	2650	1600	0	61	0	0	0	2755	1	2	0	1	0	0	0
1	77	27.9611	0	1	0	0	0	0	0	0	2	88	43.7	62	92	89	65	1	0	1	0	0	0	1	0	530	2350	1050	0	12	0	0	0	2741	1	2	0	0	0	1	0
1	60	20.4007	0	0	0	0	0	0	1	1	2	81	35.8	53	85	89	75	0	0	0	0	0	0	0	0	665	3500	1000	0	18	0	0	0	2722	1	3	0	0	0	1	0
1	64	25.381	0	0	0	0	0	0	1	0	2	90	41.7	65	93	109	82	0	0	1	0	0	0	0	0	580	2600	1050	0	15	0	0	0	2720	1	2	0	0	0	0	0
2	58	20.4857	0	1	0	0	0	0	1	0	2	71	36.5	.	.	.	.	1	0	0	0	0	0	0	0	497	1600	800	0	12	0	0	0	2697	1	2	0	0	0	1	0
2	43	21.4082	0	0	0	0	0	0	1	0	1	84	38.8	.	106	104	76	0	0	0	0	0	0	0	0	565	2530	1500	0	12	0	0	0	2694	1	2	0	0	0	0	0
1	66	23.552	0	0	0	0	0	0	0	0	2	77	41.8	.	90	91	71	0	0	0	0	0	0	0	0	576	1700	1000	0	12	0	0	0	2687	1	2	0	0	0	0	0
1	48	24.341	0	0	0	0	0	0	0	0	2	72	41.4	.	89	109	90	0	0	0	0	0	0	0	0	625	2350	1000	0	10	0	0	0	2673	1	2	0	0	0	1	0
2	44	22.7215	0	0	0	0	0	0	0	0	2	74	32.3	.	108	109	77	0	0	0	0	0	0	0	0	445	2000	1000	0	9	0	0	0	2671	1	2	0	0	0	0	0
1	61	19.8085	0	0	0	0	0	0	0	1	2	80	29.8	67	95	83	64	0	0	0	0	0	0	0	0	600	2600	1500	0	41	0	0	1	1180	1	1	0	0	1	0	1
1	61	22.1277	0	0	0	0	0	0	0	1	2	86	36	58	90	100	79	0	0	0	0	0	0	0	0	547	1700	1300	0	11	0	0	0	2664	1	1	0	0	0	1	0
1	56	23.0832	0	0	0	0	0	0	0	0	1	63	45.6	.	97	101	76	0	0	0	0	0	0	0	0	460	1750	1100	0	11	0	0	0	2657	1	2	0	0	0	1	0
1	61	23.8357	0	0	1	0	0	0	0	0	2	66	40.5	58	87	87	70	0	0	0	0	0	0	0	0	490	1400	1500	0	46	0	0	0	2652	1	2	0	0	1	1	1
1	67	22.6988	0	0	0	0	0	0	0	0	2	68	40.2	61	95	100	72	0	0	0	0	0	0	0	0	497	2050	900	0	18	0	0	0	2645	1	2	0	0	1	0	1
1	67	22.1687	0	0	0	0	0	0	0	0	2	70	39.6	63	101	129	88	0	0	0	0	0	0	0	0	620	2450	1300	0	39	1	1	0	39	1	2	0	0	1	0	1
1	64	18.1955	0	0	0	0	0	0	0	1	2	80	33.4	57	92	110	86	0	0	0	0	0	0	0	0	460	1300	1200	0	18	1	1	0	18	1	2	0	0	1	0	1
1	63	24.0484	0	1	0	0	0	0	0	0	2	70	46.6	59	92	119	90	0	0	0	0	0	0	0	0	560	1050	550	0	11	0	0	0	2636	1	2	0	0	0	0	0
1	62	26.0899	0	0	0	0	0	0	0	1	2	59	39	65	96	99	72	0	0	0	0	0	0	0	0	575	2000	2000	0	11	0	0	0	2629	1	1	0	0	0	1	0
2	63	21.6183	0	1	0	0	0	0	0	1	2	77	32.3	.	123	106	62	0	0	0	0	0	0	0	0	480	1750	1500	0	15	0	1	0	255	1	2	0	0	0	1	0
1	51	25.3594	0	1	0	0	0	0	0	1	2	74	39.9	.	116	93	61	0	0	1	0	0	0	0	0	560	1700	1100	0	10	0	0	0	2622	1	2	0	0	0	0	0
2	58	26.3435	0	0	0	0	0	0	0	0	1	82	39.2	59	104	113	80	0	0	0	0	0	0	0	0	525	1600	1100	0	11	0	0	0	2622	2	2	0	0	0	1	0
1	67	19.7296	0	0	0	0	0	0	0	1	1	86	30.8	65	111	108	68	0	0	0	0	0	0	0	0	500	1900	800	1	15	0	0	1	1056	2	2	0	0	0	0	0
1	64	26.3186	0	1	0	0	0	0	0	1	2	80	41.7	.	102	102	70	0	0	0	0	0	0	0	0	550	2000	1900	1	13	0	0	1	606	2	3	0	0	1	0	1
1	53	26.3285	1	1	0	0	0	0	0	1	2	85	38.7	71	90	100	82	0	0	1	1	1	1	0	0	563	2400	2000	0	10	0	0	1	1923	1	1	0	0	0	0	0
1	72	22.4605	0	1	0	1	0	0	0	1	2	78	31	69	95	100	72	1	0	0	0	0	0	0	1	640	2810	1300	0	15	0	0	0	2607	1	1	0	0	0	3	0
1	73	18.6159	0	0	0	0	0	0	0	0	2	74	39.7	59	89	63	47	0	0	0	0	0	0	0	0	505	2100	2000	0	11	0	0	1	1375	1	2	0	0	0	1	0
1	54	26.5415	0	0	0	0	0	0	0	0	2	53	43.6	59	106	109	77	0	0	0	0	0	0	0	0	580	1900	2000	0	10	0	0	0	2601	1	2	0	0	0	1	0
1	68	24.3345	0	0	0	0	0	0	0	1	2	76	35.3	.	96	120	85	0	0	0	0	0	0	0	0	525	1450	1500	0	10	0	0	0	2587	1	1	0	0	0	2	0
1	49	27.7734	0	0	0	0	0	0	0	0	1	87	45.2	60	89	95	80	0	0	0	0	0	0	0	0	560	1300	1300	0	11	0	0	0	2572	1	2	0	0	0	1	0
1	63	23.2214	0	0	0	0	0	0	0	1	1	69	28.3	61	.	.	.	0	0	0	0	0	0	0	0	525	1500	1000	1	12	0	0	0	2561	2	1	0	0	0	0	0
1	74	24.9441	0	0	0	0	0	0	0	0	2	66	35.2	63	90	83	60	0	0	0	0	0	0	0	0	605	1250	1000	0	17	0	0	1	1632	1	2	0	0	0	1	0
1	69	23.1755	0	1	0	0	0	0	0	0	2	60	34.8	60	130	136	72	0	1	0	0	0	0	0	1	425	1150	1400	0	25	0	0	0	2538	1	2	0	1	0	1	0
1	70	25.7777	0	0	0	0	0	0	0	1	2	78	38.1	57	85	92	74	0	0	0	0	0	0	0	0	555	1800	1000	0	10	0	0	0	2519	1	1	0	0	0	1	0
1	55	19.3567	0	0	0	0	0	0	0	0	2	68	43	.	104	95	67	0	0	0	0	0	0	0	0	515	1200	1000	0	9	0	0	0	2517	1	2	0	0	0	0	0
1	40	22.3279	0	0	0	0	0	0	0	0	2	78	33.1	.	97	110	87	0	0	0	0	0	0	0	0	420	1600	950	0	14	0	0	0	2517	1	3	0	0	0	0	0
1	63	18.9371	1	0	0	0	0	0	0	1	2	70	30.7	62	84	99	83	0	0	0	1	1	0	0	0	460	2100	1300	1	11	0	1	0	220	1	3	0	0	0	0	0
1	54	23.816	0	0	0	0	0	0	1	1	2	80	35.8	.	85	98	83	0	0	0	0	0	0	0	0	542	1600	1000	0	11	0	0	1	609	1	2	0	0	0	1	0
1	63	20.4664	0	0	0	0	0	0	0	1	2	70	34.8	60	108	95	62	0	0	0	0	0	0	0	0	785	6750	1500	1	23	0	0	1	1755	2	1	0	0	0	0	0
1	58	25.0561	0	0	0	1	0	0	0	1	2	71	35.5	63	132	144	79	0	0	0	0	0	0	0	0	490	1000	850	0	9	0	0	1	1904	1	1	0	0	0	0	0
1	53	20.0784	0	0	0	0	0	0	0	0	2	62	41.9	.	76	83	80	0	0	0	0	0	0	0	0	640	3100	1500	0	10	0	0	1	627	1	3	0	0	0	0	0
1	67	21.7231	0	1	0	0	0	0	0	1	2	83	36	63	102	131	89	0	0	0	0	0	0	0	0	555	3000	1000	0	11	0	1	0	313	1	3	0	0	0	0	0
1	69	22.3862	0	1	0	0	0	0	0	1	2	66	33	62	96	105	76	0	0	0	0	0	0	0	0	518	1700	1300	0	9	0	0	0	2468	1	1	0	0	0	0	0
1	63	24.6904	0	0	0	0	0	0	0	1	2	64	41	57	96	112	83	0	0	0	0	0	0	0	0	660	600	1250	0	11	0	0	0	2456	1	1	0	0	0	1	0
1	80	26.1423	0	1	1	0	0	0	0	0	2	64	43	63	84	112	82	1	0	1	0	0	1	0	0	525	1350	1200	0	90	0	0	1	1654	2	2	1	1	0	0	1
1	75	19.6616	0	0	0	0	0	0	0	0	2	63	36.3	.	107	113	69	0	0	0	0	0	0	0	0	590	2100	1100	0	16	0	0	0	2447	1	2	0	0	0	0	0
1	78	19.8532	0	0	0	0	0	0	0	0	2	67	35.4	65	118	145	80	0	0	0	0	0	0	0	0	455	800	800	0	19	0	0	0	2445	2	2	1	0	0	0	0
1	61	21.61	1	0	0	1	0	0	0	0	2	85	28.1	62	100	97	68	1	0	0	1	1	1	0	1	390	500	750	0	12	0	0	0	2417	1	2	0	0	0	1	0
1	72	21.783	0	1	1	0	1	0	0	1	2	80	35	57	114	119	70	0	1	1	0	0	1	0	0	325	800	400	1	17	0	0	0	2410	1	1	0	0	0	0	0
1	72	26.2577	0	1	0	0	0	0	0	1	2	85	32.7	.	.	.	.	1	0	0	0	0	0	0	0	390	1400	1300	0	13	0	0	0	2407	2	1	0	0	0	1	0
1	54	19.1406	0	0	0	0	0	0	0	0	2	76	40.2	.	88	95	78	0	0	0	0	0	0	0	0	388	1200	700	0	11	0	0	0	2400	2	2	1	0	0	0	0
1	51	27.9785	0	0	0	0	0	0	0	0	2	74	45.5	60	99	98	73	0	0	0	0	0	0	0	0	320	1500	700	0	10	0	0	0	2396	1	2	0	0	0	0	0
1	69	22.5414	0	0	0	0	0	0	0	0	2	65	41.9	60	102	132	88	0	0	0	0	0	0	0	0	475	2000	1100	0	10	0	0	0	2393	1	2	0	0	0	0	0
1	56	22.3367	1	1	0	0	0	0	0	1	2	90	38	.	107	76	52	1	0	0	1	1	0	0	1	490	1900	500	0	11	0	1	0	300	2	3	0	1	0	1	1
1	70	18.3423	0	0	0	0	0	0	0	0	2	93	39.8	59	103	129	86	0	0	0	1	0	0	0	0	481	3100	1000	0	10	0	0	0	2391	1	2	0	0	1	0	1
1	61	25.7282	0	1	0	0	0	0	0	1	2	66	39.9	67	90	99	78	0	1	1	0	0	0	1	0	465	1850	1000	1	16	0	0	0	2384	1	1	0	1	0	0	0
1	46	18.4128	0	0	0	0	0	0	0	1	2	66	31.6	.	98	98	78	0	0	0	0	0	0	0	0	315	850	450	0	12	0	1	0	89	1	2	0	0	0	0	0
1	61	19.1106	0	0	0	0	0	0	0	1	2	87	35.4	61	83	84	70	0	0	0	0	0	0	0	0	337	800	600	1	10	0	0	0	2365	2	1	0	0	0	0	0
1	52	26.9258	1	1	0	0	0	0	0	0	2	86	41.7	62	101	104	76	1	0	0	1	1	0	0	0	555	3800	1000	0	79	0	0	0	2365	2	2	0	1	0	0	1
1	57	23.6793	0	0	0	0	0	0	0	1	2	60	29.9	56	82	91	81	0	0	0	0	0	0	0	0	488	3150	1000	0	10	0	1	0	267	1	3	0	0	0	0	0
1	65	21.7914	1	1	0	0	0	0	0	1	2	95	32.2	59	117	129	78	0	0	0	1	1	0	0	0	625	1900	1000	0	12	0	0	1	1035	1	1	0	0	0	1	0
1	60	22.8787	0	0	0	0	0	0	0	0	2	66	42.9	60	115	83	53	0	0	0	0	0	0	0	0	440	900	900	0	10	0	0	0	2330	1	2	0	0	0	0	0
1	59	27.408	1	1	0	0	0	1	0	0	2	70	39.4	65	92	99	78	1	0	0	0	1	0	0	1	455	1000	1000	0	40	0	0	0	2328	2	2	1	1	0	1	0
1	64	22.3836	0	0	0	0	0	0	0	0	3	81	39.6	51	105	113	75	0	1	0	0	0	0	0	0	515	1200	700	0	10	0	0	0	2328	1	2	0	0	0	1	0
1	70	18.9358	1	1	0	0	0	0	0	0	2	91	42.5	63	81	82	69	1	0	1	1	0	0	0	1	525	1500	1000	0	9	0	0	0	2321	1	2	0	0	0	0	0
1	63	21.7346	0	0	0	0	0	0	0	1	2	104	34.2	58	91	95	73	0	0	0	0	0	0	0	0	595	2100	1000	1	13	0	0	0	2320	1	1	0	0	1	0	1
1	53	20.0448	0	0	0	0	0	0	0	1	2	97	33.9	64	107	120	83	0	0	0	0	0	0	0	0	560	4600	1000	0	14	0	1	0	244	1	3	0	0	0	0	0
1	51	15.6318	0	0	0	0	0	0	0	0	2	75	35.4	63	85	92	81	0	0	0	0	0	0	0	0	525	1500	1000	0	18	0	0	0	2302	1	2	0	0	1	0	1
1	75	29.9745	0	1	0	0	0	0	0	0	2	75	37.2	.	65	64	65	1	0	1	0	0	0	0	0	540	1700	1100	1	31	0	0	1	933	1	2	0	0	1	1	1
2	40	31.323	0	0	0	0	0	0	0	0	2	80	39.5	.	87	87	77	0	0	0	0	0	0	0	0	570	1200	1100	0	10	0	0	0	2300	1	2	0	0	0	0	0
1	79	21.2343	0	0	0	0	0	0	0	0	2	68	35	62	89	113	80	0	0	0	0	0	0	0	0	445	1350	1000	0	10	0	0	1	936	1	2	0	0	0	1	0
1	67	23.8643	0	1	0	0	0	0	0	1	2	90	29	60	100	112	78	0	0	0	0	0	0	0	0	398	1100	1000	0	12	0	0	1	1865	1	1	0	0	0	0	0
1	61	23.4492	0	1	0	0	0	0	0	0	2	62	40.8	56	92	97	76	0	0	1	0	0	0	0	0	390	1450	950	0	15	0	0	0	2278	1	2	0	0	0	0	0
1	57	24.3141	0	0	0	0	0	0	0	0	2	66	43.5	56	110	123	81	0	0	0	0	0	0	0	0	418	550	1200	0	12	0	0	0	2271	1	2	0	0	0	1	0
1	62	25.9754	0	1	0	0	0	0	0	0	2	56	46.5	.	81	83	75	1	0	0	0	0	1	0	0	535	2500	1700	0	11	0	0	0	2267	2	2	0	0	0	1	0
1	70	22.8524	0	0	0	0	0	0	0	1	2	69	38.2	61	112	112	68	0	0	0	0	0	0	0	0	380	550	800	0	10	0	1	0	220	1	1	0	0	0	0	0
1	52	22.0386	0	1	1	0	0	0	0	0	2	63	40.7	57	97	102	79	0	1	1	0	0	1	1	0	425	2100	1300	0	10	0	0	1	2126	1	2	0	0	0	0	0
1	47	21.5541	0	0	0	0	0	0	1	1	2	75	30.3	.	.	.	.	0	0	0	0	0	0	0	0	300	750	600	0	10	0	0	1	377	1	1	0	0	0	0	0
1	61	18.6559	0	0	0	0	0	0	0	0	2	91	36.9	55	105	113	78	0	0	0	0	0	0	0	0	415	1800	1200	1	9	0	0	0	2264	1	2	0	0	0	0	0
1	62	22.554	0	0	0	0	0	0	0	0	1	76	34.6	56	90	104	87	0	0	0	0	0	0	0	0	496	2500	1000	0	12	0	0	0	2251	1	2	0	0	0	0	0
1	58	21.3846	0	0	0	0	1	0	0	1	2	88	27.7	60	106	118	81	0	0	0	0	0	0	0	0	535	1550	1500	0	21	0	0	0	2246	2	1	0	0	0	1	1
1	73	20.7736	0	0	0	1	0	0	0	0	2	74	35.8	61	89	93	73	0	0	0	0	0	0	0	0	410	1700	500	0	9	0	0	0	2243	1	2	0	0	0	0	0
1	51	24.1108	1	0	0	0	0	0	0	1	2	80	34.4	66	103	114	82	0	0	0	1	0	0	0	0	620	1600	1000	0	11	0	0	1	707	2	3	0	0	0	1	0
1	67	24.4371	0	0	0	0	0	0	0	0	2	76	38.1	63	86	85	71	0	0	0	0	0	0	0	0	712	2250	700	0	28	0	0	0	2232	2	2	1	0	1	1	1
1	49	24.5034	0	0	0	0	0	0	1	0	2	95	31	.	83	81	78	0	0	0	0	0	0	0	0	460	2400	1000	0	16	0	0	0	2225	1	2	0	0	0	1	0
2	59	30.8569	0	0	0	0	0	0	0	0	2	63	40.3	65	90	97	81	0	0	0	0	0	0	0	0	497	1800	1100	0	10	0	0	0	2223	1	2	0	0	0	0	0
1	58	22.433	0	0	0	0	0	0	0	0	2	78	38.8	58	84	85	79	0	0	0	0	0	0	0	0	498	1800	1300	0	29	0	0	1	1021	1	2	0	1	0	0	0
1	67	32.3594	0	1	0	0	0	0	0	0	2	74	42.6	59	79	90	78	1	0	0	0	0	0	0	0	455	1900	950	0	10	0	0	0	2209	1	2	0	0	0	0	0
1	56	27.6076	0	1	0	1	0	0	0	0	2	82	45.8	65	85	88	77	1	0	0	0	0	0	0	1	430	950	1200	0	19	0	0	0	2207	2	2	1	0	0	1	0
1	60	21.4165	0	0	0	0	0	0	0	1	2	89	32.8	65	98	103	75	0	0	0	0	0	0	0	0	548	1850	1000	1	14	0	0	0	2202	1	2	0	0	0	1	0
1	67	22.6618	0	1	0	0	0	0	0	1	2	68	29.6	56	80	98	85	0	0	0	0	0	0	0	0	425	1500	1000	0	10	0	0	0	2197	1	2	0	0	0	1	0
1	69	22.112	0	0	0	0	0	0	0	1	2	61	37.2	63	104	118	77	0	0	0	0	0	0	0	0	525	1950	1300	0	11	0	0	0	2190	1	1	0	0	0	0	0
1	64	23.533	0	1	0	0	0	0	0	1	2	65	34.9	62	114	137	86	0	0	0	0	0	0	0	0	410	1750	1000	0	10	0	0	0	2188	2	1	0	0	0	0	0
1	63	24.1012	0	1	0	0	0	0	1	0	2	72	39.5	.	83	78	70	0	0	1	0	0	0	0	0	585	2100	1400	0	50	0	0	1	1804	1	2	0	1	1	0	1
1	68	19.1001	0	0	0	0	0	0	0	1	1	82	33.4	.	79	98	91	0	0	0	0	0	0	0	0	335	500	1000	0	36	0	0	1	859	2	1	0	0	1	0	1
1	50	25.3061	0	0	0	0	0	0	0	1	2	92	41.5	65	86	100	91	0	0	0	0	0	0	0	0	530	3050	1200	0	12	0	0	0	2158	2	2	0	0	0	0	0
1	64	21.4123	0	0	0	0	0	0	0	1	2	55	31	64	109	121	83	0	0	0	0	0	0	0	0	490	1150	1100	0	11	0	0	1	412	1	2	0	0	0	0	0
1	71	24.5786	0	0	0	0	0	0	1	0	2	82	39.1	.	102	86	57	0	0	0	0	0	0	0	0	582	5100	0	0	15	0	0	1	527	1	2	0	0	0	0	0
1	71	24.8242	0	1	0	0	0	0	1	0	2	72	40.4	66	111	118	73	1	0	1	0	0	0	0	0	365	1800	1000	0	10	0	0	0	2148	2	2	1	0	0	0	0
1	68	20.8751	1	1	0	0	0	0	0	1	2	70	33.5	57	95	97	73	0	0	0	1	0	0	0	0	315	1300	800	0	17	0	1	0	365	1	1	0	0	0	0	0
1	77	19.4453	0	0	0	0	0	0	0	0	2	85	40.3	58	83	84	67	0	0	1	0	0	0	0	0	320	1100	800	1	15	0	0	1	1707	1	2	0	0	1	2	1
1	70	20.2309	0	1	0	0	0	1	1	0	2	57	37	63	115	108	68	1	0	1	0	0	0	0	0	405	1500	1000	0	11	0	0	0	2133	1	2	0	0	0	1	0
2	53	16.7968	0	0	0	0	0	0	0	1	2	84	31.1	.	73	81	94	0	0	0	0	0	0	0	0	480	1900	1000	0	32	0	0	0	2127	2	1	0	0	0	0	1
1	51	19.3971	0	1	0	0	0	0	0	0	2	74	41	67	82	93	89	0	0	0	0	0	0	0	0	455	1100	950	0	38	0	0	0	2125	1	2	0	1	1	1	1
1	43	24.5339	0	0	0	0	0	0	0	0	2	63	45.4	64	92	85	76	0	0	0	0	0	0	0	0	413	550	800	0	10	0	0	1	376	1	2	0	0	0	0	0
1	55	21.8447	0	0	0	0	0	0	0	1	2	60	34	59	101	94	73	0	0	0	0	0	0	0	0	395	900	800	0	60	0	0	0	2119	2	2	0	1	1	0	1
1	62	25.3262	1	0	0	0	0	0	0	0	2	75	46	64	92	101	80	0	1	0	1	1	0	0	0	805	6850	1700	0	13	0	0	0	2118	1	2	0	0	0	0	1
1	55	26.343	1	1	0	0	0	0	1	1	2	87	32.3	.	106	107	77	0	0	1	1	1	0	0	1	550	1500	1300	0	10	0	0	0	2117	1	2	0	0	0	1	0
1	54	25.4581	0	0	0	0	0	0	0	0	2	95	44	61	100	111	86	0	0	0	0	0	0	0	0	468	1900	1000	0	16	0	0	0	2110	1	2	0	0	0	0	0
1	60	22.4623	0	1	0	0	0	0	0	1	2	91	33.2	60	101	103	77	0	0	0	0	0	0	0	1	610	1650	800	0	14	0	0	1	747	2	2	0	0	0	0	0
1	66	25.572	0	0	0	0	0	0	0	0	3	67	38.8	60	.	.	.	0	0	0	0	0	0	0	0	575	1700	1300	0	27	0	0	0	2103	1	3	0	0	0	0	1
1	73	23.1473	0	0	0	0	0	0	0	0	2	86	36.8	55	87	88	68	0	0	0	0	0	0	0	0	450	1600	1000	0	12	0	0	1	1268	1	2	0	0	0	0	0
2	51	23.073	0	0	0	0	0	0	1	0	2	64	37.8	80	92	103	93	0	0	0	0	0	0	0	0	340	800	1000	0	19	1	1	0	20	1	2	0	0	1	0	1
1	68	25.6962	0	0	0	0	0	0	0	1	2	77	37.8	.	92	86	65	0	0	0	0	0	0	0	0	455	1600	1000	0	10	0	0	0	2096	1	2	0	0	0	1	0
1	71	24.6723	1	1	0	1	0	0	0	1	2	87	28.8	.	65	77	81	1	0	1	1	0	0	0	0	367	1100	500	0	12	0	0	1	499	1	2	0	0	0	0	0
2	39	23.756	0	0	0	0	0	0	1	0	2	80	37	.	92	84	77	0	0	0	0	0	0	0	0	470	800	1400	0	10	0	0	1	1991	1	2	0	0	0	0	0
1	60	17.342	0	0	0	0	0	0	0	1	2	72	27.6	65	73	87	93	0	0	0	0	0	0	0	0	542	1200	1200	0	15	0	0	1	1070	1	1	0	0	0	0	0
1	73	21.3178	0	0	0	0	0	0	0	1	2	92	33.9	.	77	97	84	0	0	0	0	0	0	0	0	480	1100	1200	0	11	0	0	1	411	2	2	0	0	0	0	0
1	72	25.2106	0	0	0	0	0	0	0	0	2	53	34.9	65	127	138	74	0	0	0	0	0	0	0	0	415	850	1000	1	12	0	0	0	2074	1	2	0	0	0	0	0
1	51	21.5928	0	0	0	0	0	0	0	1	2	80	36.6	.	87	82	76	0	0	0	0	0	0	0	0	420	1400	1200	0	12	0	0	0	2071	1	1	0	0	0	1	0
1	59	23.1004	0	0	0	0	0	0	0	1	2	70	36.9	.	94	99	80	0	0	0	0	0	0	0	0	390	1300	1000	0	9	0	0	1	956	1	2	0	0	0	0	0
1	61	24.6539	0	0	0	0	0	0	0	1	2	72	33.4	55	81	86	78	0	0	0	0	0	0	0	0	400	1500	700	0	10	0	0	1	1960	1	2	0	0	0	0	0
1	61	26.124	0	1	0	0	0	1	0	0	2	64	39.2	64	96	112	86	1	1	0	0	0	1	0	0	415	2100	500	0	10	0	0	1	1617	1	2	0	0	0	1	0
1	46	24.1238	0	1	0	0	0	0	0	1	2	75	37.5	64	82	83	77	0	0	0	0	0	0	0	0	425	1200	1000	0	10	0	0	1	1113	1	2	0	0	0	1	0
2	63	23.7363	0	0	0	0	0	0	0	0	2	55	38.1	55	81	91	88	0	0	1	0	0	0	0	0	630	2900	1500	1	34	0	0	0	2060	1	2	0	0	0	1	0
1	64	21.985	1	1	0	0	0	0	0	0	2	68	41.8	60	100	94	70	1	0	0	1	1	0	0	0	325	1300	500	0	10	0	0	0	2057	2	2	1	0	0	1	0
1	76	25.177	0	0	1	0	0	0	0	0	2	90	43.8	.	88	94	69	0	0	0	0	0	1	0	0	470	1250	1200	0	14	0	0	0	2054	2	2	0	0	0	0	0
1	59	24.3936	0	1	0	0	0	0	0	0	2	71	41	67	106	92	67	0	0	1	0	0	0	0	0	505	3350	1000	0	13	0	0	0	2050	1	2	0	0	1	0	1
1	63	19.1104	0	0	0	0	0	0	1	0	2	61	38.9	57	93	98	81	0	0	0	0	0	0	0	0	495	1500	1200	0	16	0	0	0	2041	1	2	0	0	0	0	0
1	61	22.5609	0	0	0	0	0	0	1	1	2	85	37.1	.	93	82	66	0	0	0	0	0	0	0	0	495	1300	1100	0	310	0	0	0	2040	1	1	0	1	1	3	1
2	49	22.8394	0	0	0	0	0	0	0	1	2	90	33.3	.	85	85	81	0	0	0	0	0	0	0	0	460	2000	1000	0	12	0	0	0	2036	1	1	0	0	0	0	0
1	56	20.7782	0	0	0	0	0	0	0	1	2	75	37.9	.	100	94	76	0	0	0	0	0	0	0	1	365	3300	600	0	21	0	0	1	1316	2	1	0	0	0	0	0
1	52	23.9062	0	0	0	0	0	0	0	1	2	46	30.3	.	96	96	79	0	0	0	0	0	0	0	0	420	2300	1000	0	12	0	0	0	2008	1	2	0	0	0	1	0
1	59	24.3868	0	0	0	0	0	0	0	0	2	94	43.5	60	100	75	53	0	0	0	0	0	0	0	0	460	1300	1400	0	12	0	0	0	2005	1	2	0	0	0	0	0
1	75	18.9174	0	0	0	0	0	0	1	0	2	65	42.6	.	89	88	69	0	0	0	0	0	0	0	0	685	2000	1000	0	12	0	0	0	1999	1	2	1	0	0	0	0
1	76	19.8102	1	1	0	0	0	0	1	0	2	81	38.3	69	94	106	78	0	0	1	1	1	0	0	0	315	900	1000	0	18	0	0	1	654	1	2	0	0	0	1	0
1	51	32.6461	0	0	0	1	0	1	0	0	3	62	48.5	63	100	89	66	1	1	1	0	0	0	0	0	515	2300	1500	0	14	0	0	1	770	1	2	0	0	0	1	0
1	63	23.193	0	0	0	0	0	0	0	0	3	67	42	63	93	59	47	0	0	0	0	0	0	0	0	345	1000	1200	0	17	0	0	1	705	2	3	1	0	1	0	1
1	55	21.1411	1	1	0	0	0	0	0	1	2	78	31	.	83	77	73	0	0	0	1	0	0	0	0	405	1200	1700	0	10	0	0	1	464	1	1	0	0	0	0	0
2	55	21.6444	0	0	0	0	0	0	0	1	2	75	32.8	.	104	114	90	0	0	0	0	0	0	0	0	340	1550	1000	0	11	0	0	0	1966	1	2	0	0	0	1	0
1	71	28.4149	0	0	0	0	0	0	0	0	2	75	41.2	65	125	140	75	0	0	0	0	0	0	0	0	470	2800	1500	0	55	0	0	0	1957	1	2	0	0	0	3	1
1	62	22.3482	0	0	0	0	0	0	1	0	2	53	42.3	68	94	77	61	0	0	0	0	0	0	0	0	375	1300	1300	0	9	0	0	0	1950	1	2	0	0	0	0	0
1	68	25.8834	0	1	0	0	0	0	0	0	2	76	40.6	63	98	90	65	0	0	1	0	0	0	0	0	500	2000	1400	0	11	0	0	0	1945	1	2	0	0	0	0	0
1	68	25.3636	0	1	0	0	0	0	0	0	2	70	36.9	68	89	107	84	1	0	0	0	0	0	0	0	354	1200	700	0	9	0	0	0	1944	1	2	0	0	0	0	0
1	55	17.5712	1	0	0	0	0	0	0	1	3	90	25.5	.	97	88	74	0	0	0	1	0	0	0	0	475	3800	550	0	10	0	1	0	204	1	2	0	0	0	0	0
1	59	24.0588	0	0	0	0	0	0	0	1	2	70	34.5	.	91	92	77	0	0	0	0	0	0	0	0	515	2400	1400	0	10	0	0	1	689	1	2	0	0	0	0	0
1	61	24.841	0	0	0	0	0	0	0	0	2	60	43.7	62	103	106	76	0	0	0	0	0	0	0	0	465	800	1300	0	10	0	0	0	1922	1	2	0	0	0	1	0
1	59	19.2566	0	0	0	0	0	0	0	1	2	98	33.2	.	105	103	74	0	0	0	0	0	0	0	0	360	1350	1250	1	12	0	1	0	69	1	3	0	0	0	0	0
1	67	17.8328	0	0	0	0	0	0	0	1	2	67	32.1	.	99	115	83	0	0	0	0	0	0	0	0	420	2000	1000	1	214	1	1	0	214	1	1	0	1	1	0	0
1	69	22.0389	1	0	0	0	0	0	0	0	2	79	45.8	68	91	93	72	0	0	0	1	1	0	0	0	625	2250	1550	0	13	0	0	0	1908	1	2	0	0	1	1	1
1	64	17.3855	1	1	0	0	0	0	0	1	3	85	36.9	.	76	53	52	0	0	0	1	0	0	0	0	460	3200	1400	1	14	0	0	1	981	1	2	0	0	1	0	1
1	66	21.4056	0	0	0	0	0	0	0	0	2	65	39	58	98	105	78	0	0	0	0	0	0	0	0	455	1500	1400	0	11	0	0	1	1554	1	2	0	0	0	1	0
1	71	23.6417	0	0	1	0	1	0	0	1	2	74	23.9	62	79	75	66	0	0	1	0	0	1	1	0	430	900	1000	0	11	0	1	0	74	1	2	0	0	0	0	0
1	68	21.0411	1	0	0	0	0	0	0	1	2	82	34.3	.	71	88	89	0	0	0	1	1	0	0	0	395	1050	970	0	21	0	1	0	293	2	3	0	0	1	0	1
1	65	31.4907	0	1	0	0	0	0	0	1	2	74	38.2	.	84	82	67	0	0	0	0	0	0	0	0	479	1200	1400	0	11	0	0	0	1886	1	2	0	0	0	0	0
1	68	20.6069	0	1	0	0	0	0	0	0	2	60	39.5	61	79	89	81	0	0	1	0	0	0	0	0	287	450	500	0	12	0	0	1	1691	1	2	0	0	0	0	0
1	57	22.9687	0	0	0	0	0	0	0	0	2	61	41.1	62	95	67	54	0	0	0	0	0	0	0	0	735	1800	1300	0	105	0	1	0	195	2	2	1	0	1	1	1
1	58	22.5811	0	0	0	0	0	0	0	1	2	78	39.2	.	111	82	57	0	0	0	0	0	0	0	0	462	800	1000	0	10	0	0	0	1882	1	1	0	0	0	0	0
1	71	20.745	1	1	0	0	0	0	0	0	2	90	38.9	.	66	63	67	1	0	0	1	1	0	0	0	650	2450	1500	0	10	0	0	0	1875	2	2	1	0	0	0	0
1	72	21.5776	0	1	1	0	0	0	0	1	2	80	28.8	65	100	101	70	1	1	0	0	0	0	0	0	450	1400	900	0	16	0	0	0	1875	1	1	0	0	0	1	0
1	75	21.1022	1	0	1	0	1	0	0	0	2	60	38.1	53	85	90	71	0	1	0	1	1	1	0	0	580	1300	600	0	23	0	0	0	1868	2	2	1	0	0	0	0
1	72	26.1162	0	0	0	0	0	0	0	0	2	83	43.7	57	116	113	66	0	0	0	0	0	0	0	0	490	2600	1000	0	14	0	0	0	1866	2	2	1	0	0	0	0
1	77	21.6974	0	0	0	0	0	0	1	1	2	60	31.7	64	80	77	65	0	0	0	0	0	0	0	0	365	1400	700	0	47	0	0	1	1265	2	2	0	0	0	1	0
1	58	24.9696	0	1	0	0	0	0	0	0	2	63	42.6	60	90	94	79	1	0	0	0	0	0	0	0	365	1800	800	0	10	0	0	0	1851	1	2	0	0	0	0	0
1	69	25.8948	1	1	0	0	0	0	1	1	2	70	36.8	69	81	92	79	0	0	0	1	0	0	0	0	375	1600	1500	1	15	0	0	0	1847	2	2	0	0	0	1	0
1	64	22.9219	0	0	0	0	1	0	0	0	2	65	32.9	60	83	70	63	0	0	0	0	0	0	0	0	528	1900	1500	0	15	0	0	1	379	1	3	0	0	0	0	0
1	67	20.3101	0	0	0	0	0	0	1	1	2	83	34.4	57	91	88	72	0	0	0	0	0	0	0	0	337	1050	1000	1	25	0	1	0	286	1	3	0	0	1	0	1
2	40	21.1111	0	0	0	0	0	0	0	1	2	63	34.7	66	89	85	81	0	0	0	0	0	0	0	0	330	1200	600	0	39	1	1	0	40	2	1	0	0	1	0	1
1	74	24.7409	0	0	0	0	0	0	0	1	2	79	37.3	.	82	81	66	0	0	0	0	0	0	0	0	423	2700	1500	0	10	0	0	0	1826	1	1	0	0	0	0	0
1	72	26.0505	1	1	0	0	0	0	0	1	2	98	36.4	60	92	96	72	1	0	0	1	1	0	0	1	490	3050	1100	1	15	0	1	0	216	1	2	0	0	0	0	0
1	46	19.9444	0	0	0	0	1	0	0	1	2	79	31.5	.	80	86	89	0	0	0	0	0	0	0	0	440	1250	1000	0	11	0	0	1	1117	1	2	0	0	0	0	0
1	60	22.281	0	1	0	0	1	0	1	1	2	87	39.3	55	98	99	78	0	0	1	0	0	0	0	0	380	1300	1700	0	11	0	0	1	460	1	2	0	0	0	0	0
1	58	25.8393	1	0	0	0	0	0	0	0	2	73	46.4	65	85	89	77	0	0	0	1	1	0	0	0	345	950	1000	0	16	0	0	0	1817	1	2	0	1	0	1	0
1	59	21.4765	0	1	0	0	0	0	0	0	2	80	40.7	62	89	87	75	1	0	0	0	0	0	0	1	435	1900	1300	0	11	0	0	0	1816	1	2	0	0	0	0	0
2	65	23.4375	1	0	0	1	0	0	0	0	2	60	36.2	56	84	95	87	0	0	0	1	1	0	0	0	438	1800	1500	0	12	0	0	0	1812	1	2	0	0	0	1	0
1	67	19.8685	0	0	0	0	0	0	0	0	2	70	38.4	68	92	95	76	0	0	0	1	0	0	0	0	525	3100	1300	1	20	0	0	0	1802	1	2	0	0	0	0	0
1	54	21.0156	0	0	0	0	0	0	1	0	1	63	41.4	60	96	85	71	0	0	0	0	0	0	0	0	450	1700	1700	0	12	0	0	0	1795	1	3	0	0	0	1	0
1	64	20.8418	1	0	0	0	0	0	0	1	2	98	28.8	59	87	84	71	0	0	0	1	0	0	0	0	425	2100	1400	1	12	0	0	0	1791	1	1	0	0	0	0	0
1	63	25.3941	0	0	0	0	0	0	1	0	2	76	39.5	62	98	98	73	0	0	0	0	0	0	0	0	350	950	1100	1	11	0	0	0	1784	2	2	1	0	0	0	0
1	63	29.8455	1	0	0	0	0	0	0	0	2	68	43	.	103	101	69	1	0	0	1	1	1	0	1	333	1150	1200	0	12	0	0	0	1782	2	2	1	0	0	0	0
1	71	22.8012	0	1	1	1	1	0	0	0	3	85	39.4	63	72	85	83	0	1	1	0	0	1	0	0	520	2250	1700	1	73	0	1	0	267	2	2	1	0	1	1	1
1	43	23.0471	0	1	1	0	0	0	0	0	2	61	34.4	70	85	80	78	1	1	0	0	0	1	0	0	483	2100	2000	0	12	0	0	0	1777	1	2	0	0	0	0	0
1	62	20.4674	0	0	0	0	0	0	0	0	2	69	44.3	61	99	63	49	0	0	0	0	0	0	0	0	355	1200	1300	0	19	0	0	0	1775	2	2	0	0	1	0	1
1	63	23.5792	0	0	0	0	0	0	0	0	2	86	40.2	58	90	94	78	0	0	0	0	0	1	0	0	610	1350	1000	0	12	0	0	0	1770	2	2	1	0	0	0	0
1	52	23.57	0	0	0	0	0	0	1	0	2	78	35.6	64	101	101	80	0	0	0	0	0	0	0	0	325	650	1500	0	11	0	0	0	1768	1	2	0	0	0	0	0
1	66	20.4712	0	0	0	0	0	0	0	1	2	90	27.6	.	97	87	65	0	0	0	0	0	0	0	0	410	1000	1950	0	70	0	0	0	1766	2	2	0	1	1	2	1
1	60	22.3036	1	0	0	0	0	0	0	1	2	80	33.8	65	93	80	66	0	0	0	1	1	0	0	0	432	900	1200	0	25	0	1	0	109	1	2	0	0	0	1	0
1	63	23.4456	1	1	0	0	0	0	0	0	2	63	42.3	67	102	104	78	1	0	1	0	0	0	0	0	312	600	900	0	10	0	0	0	1761	1	2	0	0	0	1	0
1	68	20.8552	1	0	0	0	0	0	0	0	2	84	36.1	.	101	104	76	0	0	0	1	1	0	0	0	635	1200	1000	0	19	0	0	0	1756	1	2	0	0	0	1	0
1	60	20.5396	0	0	0	0	0	0	0	1	2	81	35.3	.	91	88	73	0	0	0	0	0	0	0	0	515	1000	1600	0	105	0	0	1	989	1	2	0	1	1	0	1
1	72	22.7699	0	0	0	0	0	0	0	1	1	90	38.8	63	84	92	74	0	0	0	0	0	0	0	0	535	1300	1500	0	19	0	0	0	1749	1	1	0	0	0	1	0
1	64	21.7206	0	0	0	0	0	0	0	0	1	82	37.2	59	89	87	71	0	0	0	0	0	0	0	0	525	3500	1500	0	12	0	0	0	1746	1	2	0	0	0	0	0
1	60	22.7214	0	0	0	0	0	0	1	1	2	90	38.1	.	84	83	76	0	0	0	0	0	0	0	0	430	1100	1500	0	20	0	0	1	375	1	3	0	0	0	1	0
1	69	24.4407	0	1	0	0	0	0	0	1	2	90	37.5	67	86	94	77	0	0	0	0	0	0	0	0	385	800	1100	0	11	0	0	0	1733	1	1	0	0	0	0	0
1	68	22.2822	0	0	0	0	0	0	0	1	2	69	38.1	.	83	76	66	0	0	0	0	0	0	0	0	475	1600	1500	0	17	0	0	0	1732	1	1	0	0	0	0	0
1	69	21.8719	0	1	1	0	1	0	0	1	2	75	29.6	.	85	76	63	0	1	0	0	0	0	0	0	345	800	600	0	14	0	0	1	1336	1	2	0	0	0	0	0
1	70	19.5487	0	1	0	0	0	0	0	1	2	94	39.8	68	89	82	66	0	0	0	0	0	0	0	0	415	850	1400	1	14	0	1	0	190	1	1	0	0	1	0	1
1	71	29.2246	0	1	0	0	0	0	0	0	2	80	44.2	63	103	103	69	0	0	1	0	0	0	0	0	520	1000	1400	1	24	0	0	0	1721	1	2	0	0	1	1	1
1	66	25.4234	0	0	0	0	0	0	1	0	2	71	39.9	60	85	75	63	0	0	0	0	0	0	0	0	560	1100	1000	0	12	0	0	1	446	1	2	0	0	0	0	0
1	71	23.7354	0	1	0	0	0	0	0	0	2	64	42.1	60	84	99	79	1	0	1	0	0	1	0	1	490	1400	1100	0	9	0	0	1	1572	2	2	0	0	0	0	0
1	66	27.5427	0	0	0	0	0	0	0	1	2	83	28.4	.	89	85	68	0	0	0	0	0	0	0	0	505	1050	1050	0	10	0	0	0	1707	1	1	0	0	0	0	0
1	54	23.8936	0	0	0	0	0	0	0	1	2	83	37.5	60	109	105	76	0	0	0	0	0	0	0	0	410	1100	600	0	12	0	0	0	1698	2	2	0	0	0	0	0
1	71	24.5967	1	1	0	0	0	0	0	1	2	62	41.9	66	81	81	71	0	0	0	0	0	0	0	0	515	3800	1000	1	10	0	0	1	1550	2	1	0	0	0	0	0
1	70	19.8418	0	0	0	0	0	0	0	0	2	80	39.8	.	80	81	73	0	0	0	0	0	0	0	0	517	950	1000	0	11	0	0	0	1690	1	2	0	0	0	1	0
1	64	23.7778	0	0	0	0	0	0	0	1	2	88	33.2	.	88	78	65	0	0	0	0	0	0	0	0	510	1800	1200	1	10	0	0	0	1686	1	1	0	0	0	0	0
1	62	22.049	0	0	0	0	0	0	0	1	2	100	37.7	56	105	97	69	0	0	0	0	0	0	0	0	600	5100	1500	0	12	0	0	1	421	1	2	0	0	1	0	1
1	64	22.8756	0	0	0	0	0	0	0	1	2	80	40.6	.	105	82	57	0	0	0	0	0	0	0	0	495	2900	1000	0	10	0	0	0	1683	1	1	0	0	0	0	0
1	61	22.6268	0	0	0	0	0	0	0	1	2	78	43	.	98	83	64	0	0	0	0	0	0	0	0	515	2100	1000	0	10	0	0	0	1676	1	2	0	0	0	0	0
1	76	22.0727	1	0	0	0	0	0	0	1	2	85	36.6	.	79	62	53	0	0	0	1	0	0	0	0	360	2100	900	0	10	0	0	1	824	1	3	0	0	0	0	0
1	71	24.6021	0	0	0	0	0	0	0	0	2	82	40.3	.	111	115	72	0	0	0	0	0	0	0	0	485	1600	1100	1	141	0	0	0	1651	1	2	0	0	1	0	1
1	55	22.0185	0	0	0	0	0	0	0	1	2	99	31.6	.	89	89	78	0	0	0	0	0	0	0	0	320	1400	1000	0	10	0	0	0	1649	2	1	0	0	0	0	0
1	62	22.0581	0	0	0	0	0	0	0	0	2	57	42	67	106	103	72	0	0	0	0	0	0	0	0	480	2850	1000	0	90	0	0	0	1647	1	2	0	1	1	1	1
1	56	26.7222	0	1	0	0	0	0	0	1	2	90	38.2	64	79	79	76	0	0	1	0	0	0	0	0	530	2700	500	0	10	0	0	1	545	1	2	0	0	0	0	0
1	65	21.2125	0	0	0	0	0	0	0	0	1	89	41.1	62	82	69	63	0	0	0	0	0	0	0	0	353	1400	350	0	10	0	0	0	1628	2	2	1	0	0	0	0
1	51	27.4517	0	0	0	0	0	0	1	0	2	70	42.7	58	87	93	83	0	0	0	0	0	0	0	0	505	1300	1300	0	11	0	0	0	1627	1	2	0	0	0	0	0
1	47	23.3349	1	0	0	0	0	0	0	0	2	78	37.8	44	94	84	72	0	0	0	1	0	0	0	0	515	1350	1000	0	15	0	0	1	1190	1	2	0	0	0	0	0
1	63	21.6505	0	0	0	0	0	0	1	0	2	66	34.3	.	89	96	81	0	0	0	0	0	0	0	0	553	2300	1000	0	18	0	0	0	1584	2	2	0	0	1	1	1
1	54	23.2172	0	0	0	0	0	0	1	1	2	69	40.9	67	89	90	79	0	0	0	0	0	0	0	0	478	1500	1300	0	12	0	0	1	1196	1	1	0	0	0	2	0
1	52	21.4198	0	0	0	0	0	0	0	1	2	63	38.2	.	86	89	83	0	0	0	0	0	0	0	0	431	600	900	0	12	0	0	0	1578	1	1	0	0	0	0	0
1	66	22.394	0	0	0	0	0	0	0	0	2	63	34.3	64	102	91	65	0	0	0	0	0	0	0	0	375	1150	1400	0	10	0	0	0	1574	2	2	1	0	0	1	0
1	57	20.8596	1	0	0	0	0	0	0	1	2	82	40.1	.	74	76	80	0	0	0	1	0	0	0	0	335	1200	800	0	10	0	0	0	1572	1	2	0	0	0	0	0
1	56	18.5568	0	0	0	0	0	0	0	1	2	93	39.4	.	87	80	75	0	0	0	0	0	0	0	0	315	650	800	0	14	0	0	0	1570	1	2	0	0	0	0	0
1	65	26.2358	1	1	0	0	0	1	0	0	3	85	31.5	.	74	61	59	1	0	0	1	1	1	1	0	525	4050	1700	0	17	0	0	0	1565	2	2	0	0	0	1	0
1	68	22.0721	0	1	0	0	0	0	1	0	2	50	35	68	121	122	71	0	0	1	0	0	0	0	0	315	850	550	0	12	0	0	0	1558	1	2	0	0	0	0	0
1	60	21.3302	0	0	0	0	0	0	0	0	2	73	41.3	63	87	73	64	0	0	0	0	0	0	0	0	485	1550	1000	0	11	0	0	0	1557	1	2	0	0	0	0	0
1	61	27.158	0	0	0	0	0	0	0	0	2	60	43.3	65	116	90	57	0	0	0	0	0	0	0	0	320	900	850	0	9	0	0	0	1552	1	2	0	0	0	0	0
1	56	27.8927	1	0	0	0	0	0	0	0	2	95	43.1	63	87	101	88	0	0	0	1	1	1	0	0	660	3800	1500	0	11	0	0	1	1031	1	2	0	0	0	0	0
1	70	26.5517	1	0	0	0	0	0	0	1	2	84	37.3	.	114	108	65	0	0	0	1	0	0	0	0	325	800	1200	0	9	0	0	0	1545	1	2	0	0	0	0	0
1	66	19.8593	0	0	0	0	0	0	0	0	2	64	36	65	86	99	85	0	0	0	0	0	0	0	0	830	6850	1500	0	80	0	0	0	1544	1	2	0	0	1	0	1
1	68	27.5134	0	1	0	0	0	0	0	0	2	91	40.7	63	106	115	75	0	0	1	0	0	0	0	0	447	1700	1500	0	10	0	0	0	1543	1	2	0	0	0	1	0
1	50	22.5766	0	0	0	0	0	0	0	1	2	94	36.5	60	109	105	78	0	0	0	0	0	0	0	0	350	650	950	0	9	0	1	0	219	1	3	0	0	0	0	0
1	66	22.5349	0	0	0	0	0	0	0	0	2	62	42.1	65	99	92	67	0	0	0	0	0	0	0	0	285	650	700	0	10	0	0	0	1531	1	2	0	0	0	0	0
1	65	22.0994	0	0	0	0	0	0	0	0	1	61	44.1	.	87	79	67	0	0	0	0	0	0	0	0	360	1100	1000	0	11	0	0	0	1530	2	2	1	0	0	0	0
1	68	23.9411	0	0	0	0	0	0	0	0	1	65	42.3	61	81	81	71	0	0	0	0	0	0	0	0	345	850	800	0	9	0	0	0	1528	2	2	1	0	0	0	0
1	58	25.058	0	1	0	0	0	0	0	0	2	78	40.3	63	93	101	80	1	0	1	0	0	0	0	1	340	800	1000	0	10	0	0	0	1525	1	2	0	0	0	1	0
1	61	26.9427	0	0	0	0	0	0	0	1	2	68	41.3	.	73	76	75	0	0	0	0	0	0	0	0	510	1200	1100	0	10	0	0	0	1525	1	3	0	0	0	0	0
1	60	16.5838	0	0	0	0	0	0	0	1	2	83	38.9	.	96	84	69	0	0	0	0	0	0	0	0	287	750	950	0	11	0	0	0	1518	2	1	0	0	0	0	0
1	43	27.2983	0	0	0	0	0	0	0	0	2	77	50.4	62	85	99	93	0	0	0	0	0	0	0	0	505	2100	1000	0	9	0	0	0	1516	2	2	1	0	0	0	0
1	69	23.8372	0	1	0	0	0	0	0	1	2	87	35.6	60	98	85	60	0	0	0	0	0	0	0	0	355	2200	1000	0	11	0	1	0	261	1	2	0	0	0	0	0
1	66	21.8027	1	0	0	0	1	1	0	0	2	50	40.4	54	94	89	69	1	1	1	0	0	1	0	1	495	3600	1000	0	11	0	0	1	1131	2	2	1	0	0	0	0
1	72	18.1804	0	0	0	0	0	0	0	1	2	76	36.5	.	83	77	67	0	0	0	0	0	0	0	0	525	2400	1500	0	20	0	1	0	201	1	2	0	0	1	0	0
1	66	29.1509	0	1	0	0	0	0	0	0	2	57	39.7	66	96	112	81	1	1	1	0	0	0	0	0	590	2600	1000	0	10	0	0	0	1503	2	2	1	0	0	0	0
1	68	19.4211	0	0	0	0	0	0	0	0	2	66	40	72	101	101	71	0	0	0	0	0	0	0	0	285	1200	600	0	10	0	0	0	1502	2	2	0	0	0	0	0
2	59	20.892	1	1	1	0	0	1	0	1	2	84	28.6	.	102	95	76	1	0	0	1	0	0	0	0	295	1450	550	0	22	0	0	1	608	1	3	0	0	1	0	1
1	72	30.8519	1	1	0	0	0	0	0	1	2	85	43.7	.	75	64	55	1	0	1	1	0	0	0	1	640	4500	1000	0	11	0	0	0	1497	1	2	0	0	0	0	0
1	79	25.1557	1	1	0	0	0	0	0	0	2	96	43	60	48	44	58	0	0	0	1	1	0	0	0	273	1300	600	1	259	1	1	0	259	3	2	0	0	1	0	1
1	62	23.0811	0	0	0	0	0	0	0	1	2	80	40.5	.	86	60	53	0	0	0	0	0	0	0	0	315	650	900	0	10	0	0	1	410	2	2	0	0	0	1	0
1	70	26.5673	0	1	0	0	0	0	0	1	2	88	36.3	.	105	95	61	0	0	1	0	0	0	0	0	430	1800	1700	0	13	0	0	1	366	1	3	0	0	0	1	0
1	55	21.6406	0	1	0	0	0	0	0	0	2	62	38.1	66	88	84	77	0	1	1	0	0	0	0	0	327	750	1100	0	12	0	0	1	1239	2	2	0	0	0	1	0
1	64	22.0934	0	0	0	0	0	0	1	0	2	80	37.4	.	121	92	57	0	0	0	0	0	0	0	0	260	1000	1000	0	14	0	0	0	1476	1	2	0	0	0	1	0
1	58	22.984	0	1	0	0	0	0	0	1	2	74	39.3	62	86	85	77	0	0	0	0	0	0	0	0	455	1800	1300	0	10	0	0	0	1476	1	1	0	0	0	0	0
1	55	26.4429	0	1	0	0	0	0	0	0	2	68	43.8	61	112	112	76	0	0	0	0	0	0	0	0	297	1100	900	0	9	0	0	0	1474	1	2	0	0	0	0	0
1	66	22.8104	1	0	0	0	0	0	0	1	2	90	27.6	.	91	87	69	0	0	0	1	1	1	0	0	492	1750	1100	0	10	0	0	1	507	1	1	0	0	0	1	0
1	68	22.0591	0	1	0	0	0	0	0	1	2	64	36.1	.	80	63	57	0	0	0	0	0	0	0	0	340	1300	1000	0	10	0	0	1	1265	1	1	0	0	0	1	0
1	56	21.8331	1	0	0	0	0	0	0	0	2	70	44.9	59	97	93	75	0	0	0	1	0	0	0	0	478	900	1000	0	29	0	0	1	1341	2	2	1	0	0	0	0
1	48	20.0474	0	0	0	0	0	0	0	0	2	72	43.6	59	102	91	73	0	0	0	0	0	0	0	0	390	1600	1000	0	13	0	0	0	1440	2	2	1	0	0	0	0
1	71	21.7111	0	0	0	0	0	0	0	0	2	61	42.3	57	105	103	68	0	0	0	0	0	0	0	0	415	1900	1300	0	16	0	0	0	1439	1	3	0	0	1	1	1
1	67	24.7542	0	1	0	0	0	1	0	0	2	87	29.5	72	60	72	82	1	1	0	0	0	0	1	0	440	1100	900	0	0	1	1	0	0	2	2	1	0	0	3	0
1	57	22.3226	0	1	0	0	0	0	0	0	2	74	38.5	63	105	88	65	1	0	1	0	0	1	0	0	380	1400	700	0	9	0	0	0	1426	1	2	0	0	0	0	0
1	70	20.0111	1	1	0	0	0	0	0	0	2	64	42.8	66	95	111	83	1	0	0	1	1	0	0	1	317	1100	1000	0	11	0	0	0	1418	1	2	0	0	0	2	0
1	54	22.4263	0	0	0	0	0	0	0	1	2	70	37.7	59	101	100	78	0	0	0	0	0	0	0	0	493	2900	1700	0	10	0	0	0	1411	2	3	0	0	0	0	0
1	59	27.6629	0	1	0	0	0	0	0	0	2	51	40.3	60	96	99	75	0	1	0	0	0	1	0	1	265	1100	600	0	10	0	0	0	1397	1	2	0	0	0	0	0
1	68	24.3164	1	1	0	0	0	0	1	0	2	61	39.8	58	81	87	76	1	0	0	1	1	1	0	0	500	3700	1800	0	11	0	0	1	409	1	2	0	0	0	2	0
1	66	24.187	0	1	1	0	0	0	1	0	2	79	33.4	70	87	77	64	0	1	0	0	0	0	0	0	510	3100	1500	0	13	0	1	0	314	1	3	0	0	0	0	0
1	61	22.2138	0	1	0	0	0	0	1	0	2	56	39.8	.	121	117	69	0	0	0	0	0	0	0	0	515	2200	1800	0	46	0	0	0	1385	1	3	0	1	0	1	0
1	75	17.8547	0	0	0	0	0	0	0	0	2	60	39.2	65	80	92	81	0	0	0	0	0	0	0	0	415	3400	1500	0	48	0	1	0	170	1	2	0	0	0	1	0
1	60	21.097	0	1	0	0	0	0	0	1	2	83	41.4	.	91	85	73	0	0	1	0	0	0	0	1	690	3600	1500	0	17	0	1	0	311	2	3	0	0	0	2	0
1	70	17.4893	0	0	0	0	0	0	0	0	2	66	41.1	49	88	86	71	0	0	0	0	0	0	0	0	320	800	1000	0	33	0	1	0	332	1	2	0	0	0	0	0
1	67	23.7326	1	0	0	0	0	1	0	0	2	67	32.1	70	87	103	84	1	0	0	1	1	1	0	0	540	1400	1000	0	11	0	0	0	1371	1	2	0	0	0	0	0
1	55	19.8177	0	0	0	0	0	0	0	0	2	94	43.3	63	89	85	76	0	0	0	0	0	0	0	0	365	800	900	0	10	0	0	0	1370	1	2	0	0	0	1	0
1	51	25.9289	0	0	0	0	0	0	0	0	2	70	44.7	60	89	88	78	0	0	0	0	0	0	0	0	347	2000	1000	0	12	0	0	0	1364	2	2	0	0	0	0	0
1	52	22.9291	0	0	0	0	0	0	0	0	2	76	42.3	62	98	92	75	0	0	0	0	0	0	0	0	605	2000	1200	0	25	0	0	0	1364	1	2	0	1	0	2	0
2	70	24.8756	0	1	0	0	0	0	0	1	2	91	38.3	60	104	107	74	0	0	0	0	0	0	0	0	443	1100	1000	0	11	0	0	0	1363	2	1	1	0	0	1	0
1	65	22.0526	0	1	1	0	0	0	0	0	2	59	39.5	.	103	63	45	0	0	1	0	0	1	0	0	523	1100	1300	0	14	0	0	0	1361	1	2	0	0	0	0	0
1	74	21.6089	0	0	0	0	0	0	0	0	2	67	41.7	.	101	100	68	0	0	0	0	0	0	0	0	402	1500	1000	0	14	0	0	0	1360	2	2	0	0	0	0	0
1	55	20.9271	0	0	0	0	0	0	1	0	2	70	40.6	63	89	96	85	0	0	0	0	0	0	0	0	560	2350	1500	0	14	0	0	0	1357	2	2	1	0	0	0	0
1	67	19.1432	0	0	0	1	0	0	0	1	2	94	36.6	68	93	97	76	0	0	0	0	0	0	0	0	570	1600	1100	0	11	0	0	1	564	1	3	0	0	0	0	0
1	60	25.3165	0	0	0	0	0	0	0	0	1	67	45	.	109	98	67	0	0	0	0	0	0	0	0	410	1200	1300	0	10	0	0	0	1356	2	2	1	0	0	0	0
1	50	24.5728	0	0	0	0	0	0	0	1	2	76	40.9	63	99	94	77	0	0	0	0	0	0	0	0	400	1100	1100	0	15	0	0	0	1355	1	1	0	0	0	0	0
1	56	23.7622	0	0	0	0	0	0	1	0	2	84	44.3	59	87	84	73	0	0	0	0	0	0	0	0	400	1300	1700	0	12	0	1	0	341	1	2	0	0	0	1	0
1	69	25.4667	0	0	0	0	0	0	0	0	2	67	48.8	60	97	97	68	0	0	0	0	0	0	0	0	438	600	1000	0	12	0	0	0	1341	1	2	0	0	0	1	0
1	69	23.2357	1	1	0	0	0	0	0	1	2	81	38.7	.	89	64	51	1	0	0	0	0	0	0	1	455	1300	1500	0	12	0	0	1	711	1	1	0	0	0	0	0
1	69	29.8615	0	0	0	0	0	0	0	0	2	80	37.3	66	91	81	61	0	0	0	0	0	0	0	0	555	1300	1300	0	16	0	0	0	1329	1	2	0	0	1	0	1
1	28	20.1769	0	0	0	0	0	0	0	0	2	80	35.2	.	.	.	.	0	0	0	0	0	0	0	0	725	5700	2300	0	22	0	0	1	463	1	3	0	0	1	1	1
1	50	18.4114	0	0	0	0	0	0	0	1	2	98	37.3	61	95	85	83	0	0	0	0	0	0	0	0	385	2300	1500	0	24	0	0	1	636	2	2	0	0	0	3	0
1	71	25.9701	0	1	0	0	0	0	0	1	2	72	32.3	.	82	78	65	1	1	1	0	0	0	0	0	410	1550	1000	1	12	0	0	1	1276	2	1	0	0	0	1	0
1	68	22.7824	0	0	0	0	0	0	0	0	2	70	40.7	.	87	94	74	0	0	0	0	0	0	0	0	425	1100	1100	0	11	0	0	0	1308	1	2	0	0	0	1	0
1	58	23.1004	0	0	0	0	0	0	0	1	2	85	34.2	62	110	107	76	0	0	0	0	0	0	0	0	395	800	2000	0	11	0	0	0	1297	1	1	0	0	0	0	0
1	62	17.7501	0	0	0	0	0	0	0	1	2	94	25.8	64	91	95	80	0	0	0	0	0	0	0	0	517	1550	1500	0	11	0	0	1	430	1	3	0	0	0	0	0
1	55	26.8737	0	1	0	0	0	0	1	1	2	67	41.1	60	90	90	77	0	0	0	0	0	0	0	0	465	1000	1100	0	15	0	0	0	1287	2	1	1	0	0	0	0
1	67	25.8542	0	1	0	0	0	1	0	1	2	71	35.5	59	.	.	.	0	0	0	0	0	0	0	0	610	1750	1000	0	13	0	0	1	1171	2	2	0	0	0	1	0
1	69	22.8908	1	0	0	0	0	0	0	1	2	85	31.2	.	72	79	73	0	0	0	1	0	0	0	0	465	1400	1700	0	10	0	1	0	206	1	3	0	0	0	0	0
1	61	26.083	0	1	0	0	0	0	0	0	2	70	47.9	.	93	86	67	1	0	0	0	0	0	0	1	565	2800	1000	0	10	0	0	0	1280	1	3	0	0	0	0	0
1	72	26.8626	0	1	0	0	0	0	0	0	2	61	43.8	53	94	98	70	1	0	1	0	0	0	0	1	510	1300	1400	0	13	0	0	0	1279	2	2	1	0	0	0	0
1	71	19.4582	0	0	0	0	0	0	0	0	2	62	37.9	.	81	99	87	0	0	0	0	0	0	0	0	520	3100	1500	0	12	0	0	0	1271	1	2	0	0	0	1	0
2	62	26.5897	0	0	0	0	0	0	0	0	1	68	41.2	63	100	101	78	0	0	0	0	0	0	0	0	312	1400	900	0	16	0	0	0	1269	1	2	0	0	0	0	0
1	69	24.5906	1	1	1	0	0	0	0	0	3	70	43	63	72	84	79	0	1	0	1	1	1	0	0	405	900	1300	0	11	0	0	1	567	2	2	1	0	0	2	0
1	49	24.9787	0	0	0	0	0	0	0	1	2	67	38.3	61	91	98	85	0	0	0	0	0	0	0	0	335	800	1000	0	12	0	0	1	540	1	2	0	0	0	0	0
1	56	24.8307	0	0	0	0	0	0	0	0	2	83	41.6	.	94	81	67	0	0	0	0	0	0	0	0	485	1100	750	0	9	0	0	0	1263	1	3	0	0	0	0	0
1	70	23.696	0	0	0	0	0	0	0	0	2	66	44.6	65	91	78	61	0	0	0	0	0	0	0	0	450	700	1500	0	13	0	0	0	1258	2	2	1	0	0	1	0
1	53	22.9271	0	0	0	0	0	0	0	0	2	70	45.7	61	94	96	79	0	0	0	0	0	0	0	0	465	1100	1300	0	14	0	0	0	1256	2	2	1	0	0	0	0
1	56	30.2634	1	0	0	0	0	0	1	0	2	90	39.8	61	96	104	80	0	0	0	1	1	1	0	0	395	1200	1450	0	11	0	0	0	1252	2	2	1	0	0	0	0
1	55	21.9786	0	0	0	0	0	0	0	0	2	81	42.1	.	89	86	76	0	0	0	0	0	0	0	0	415	3000	1000	0	14	0	0	0	1250	2	3	0	0	0	0	0
1	73	19.804	0	0	1	0	1	0	0	0	2	68	37	66	86	91	74	0	0	0	0	0	0	0	0	615	4710	1700	0	61	0	0	1	668	1	2	0	0	0	2	0
1	60	24.3484	0	0	0	0	0	0	0	0	1	80	42.1	60	113	119	79	0	0	0	0	0	0	0	0	350	900	750	0	11	0	0	0	1242	2	2	1	0	0	0	0
1	70	22.9058	0	0	0	0	0	0	0	0	1	77	41.2	65	77	79	71	0	0	0	0	0	0	0	0	340	700	1000	0	19	0	0	0	1238	2	2	1	0	1	0	1
1	68	19.7587	0	1	0	0	0	0	0	1	2	72	27.7	61	97	102	75	0	0	0	0	0	0	0	0	540	1300	1500	0	12	0	0	0	1236	2	2	0	0	0	0	0
1	51	25.293	0	0	0	0	0	0	0	0	2	66	44.4	59	94	89	74	0	0	0	0	0	0	0	0	375	1350	1000	0	11	0	0	0	1230	2	2	0	0	0	1	0
1	55	21.1726	0	1	0	0	0	0	0	1	2	65	31.9	64	84	90	83	0	0	0	0	0	1	0	0	665	2800	700	0	12	0	1	0	208	1	3	0	0	0	1	0
1	57	28.1902	0	0	0	0	0	0	0	0	2	76	46.8	65	83	95	85	0	0	0	0	0	0	0	0	325	1000	1000	0	12	0	0	0	1224	2	2	1	0	0	1	0
1	59	20.8835	0	0	0	0	0	0	0	0	2	70	42.6	63	92	88	74	0	0	0	0	0	0	0	0	355	600	700	0	38	0	0	1	429	2	2	0	0	1	0	1
1	64	16.8241	1	1	0	0	0	0	1	1	2	80	27.1	62	94	86	71	0	0	0	1	0	0	0	0	318	900	600	0	22	0	1	0	348	2	2	0	0	0	1	0
1	68	24.3296	0	0	0	0	0	0	0	0	2	79	42.8	64	82	97	81	0	0	0	0	0	0	0	0	380	2200	1000	0	16	0	0	0	1210	1	2	0	0	0	1	0
1	53	26.1371	1	1	0	0	0	0	0	0	2	83	42.3	64	88	86	76	1	0	1	1	0	0	0	0	307	1070	600	0	77	0	0	1	1106	2	2	1	1	1	1	1
1	71	22.498	0	0	0	0	0	0	0	0	2	65	42.6	60	104	103	70	0	0	0	0	0	0	0	0	360	700	600	0	27	0	0	0	1203	2	2	1	0	0	0	0
1	54	27.9431	0	0	0	0	0	0	0	0	2	83	45.5	.	104	103	77	0	0	0	0	0	0	0	0	675	4200	1500	0	133	0	0	1	944	1	2	0	1	1	3	1
1	64	23.3975	0	0	0	0	0	0	0	1	2	70	36.9	58	87	84	72	0	0	0	0	0	0	0	0	400	1200	1000	0	12	0	0	0	1196	1	1	0	0	0	1	0
1	46	23.3773	0	0	0	0	0	0	1	1	2	80	37.4	57	87	89	84	0	0	0	0	0	0	0	0	395	2700	1000	0	12	0	0	0	1192	1	1	0	0	0	0	0
1	66	25.8951	1	1	0	0	0	0	0	0	2	64	42.9	.	65	68	74	1	0	0	1	1	1	0	0	360	800	800	0	12	0	0	0	1189	2	2	1	0	0	1	0
1	75	19.5182	1	0	0	0	0	0	0	1	2	88	39.5	66	91	93	70	0	0	0	1	1	0	0	0	380	3300	1000	1	14	0	1	0	56	1	3	0	0	0	0	0
1	74	22.1727	0	1	0	0	0	0	0	1	2	82	32.9	60	82	87	72	1	0	1	0	0	0	0	0	352	850	1000	0	20	0	0	1	956	2	3	0	0	1	1	1
1	73	25.6039	0	0	0	0	0	0	0	0	2	84	37.7	65	88	89	68	0	0	0	0	0	0	0	0	320	700	800	0	22	0	0	1	514	2	3	1	0	1	1	1
1	65	22.3081	0	1	0	0	0	0	0	0	2	63	43	69	93	99	78	0	0	1	0	0	0	0	1	445	950	1200	0	18	0	1	0	360	1	2	0	0	0	0	0
1	64	21.9418	0	0	0	0	0	0	0	1	2	80	40	.	85	63	57	0	0	0	0	0	0	0	0	390	1100	1000	0	12	0	0	0	1171	1	1	0	0	0	0	0
1	56	27.2604	0	1	0	0	0	0	0	1	2	87	33.9	62	110	107	74	0	0	0	0	0	0	0	0	365	1500	1500	0	16	0	0	0	1168	1	3	0	0	1	1	1
1	53	21.1875	0	0	0	0	0	0	0	1	2	80	35.1	53	107	99	73	0	0	0	0	0	0	0	0	280	1300	1000	0	34	0	0	0	1167	1	1	0	0	1	0	1
1	58	24.0168	0	0	0	0	0	0	0	1	2	80	38.1	66	116	108	71	0	0	0	0	0	0	0	0	300	1400	1300	0	29	0	0	0	1166	1	1	0	0	0	0	0
1	63	23.2507	0	0	0	0	0	0	0	1	2	81	36.4	63	98	92	70	0	0	0	0	0	0	0	0	310	1350	1400	0	11	0	0	1	866	1	1	0	0	0	0	0
1	64	28.1313	0	1	0	0	0	0	0	1	2	84	34.3	66	80	94	83	0	1	1	0	0	0	0	0	430	1300	1350	0	17	0	0	1	726	1	2	0	0	1	1	1
2	71	23.4674	1	0	0	0	0	0	1	0	2	72	35.9	65	82	92	82	0	0	0	1	0	0	0	0	340	700	900	0	11	0	0	1	1012	2	2	1	0	0	0	0
1	59	22.5781	1	0	0	0	0	0	1	0	2	73	37.2	63	88	72	62	0	0	0	1	1	0	0	0	310	1100	600	0	16	0	0	0	1154	1	2	0	0	0	0	0
1	61	23.8954	0	0	0	0	0	0	0	0	2	60	34.8	.	86	79	71	0	0	0	0	0	0	0	0	675	5300	1500	0	14	0	0	0	1152	1	3	0	0	0	0	0
1	69	21.7649	0	1	0	0	0	0	0	1	2	75	38.2	60	102	101	72	0	0	0	0	0	0	0	0	267	1300	1000	0	17	0	0	0	1150	1	1	0	0	0	0	0
1	66	24.2719	0	0	0	0	0	0	1	0	2	60	38.7	62	88	80	66	0	0	0	0	0	0	0	0	307	1200	1000	0	12	0	0	0	1143	1	3	0	0	0	0	0
1	48	21.1316	0	0	0	0	0	0	0	1	2	88	33.7	60	85	83	80	0	0	0	0	0	0	0	0	315	1250	1000	0	11	0	0	0	1140	2	1	0	0	0	0	0
2	59	25.6945	0	0	0	0	0	0	0	1	2	70	38.7	62	105	100	75	0	0	0	0	0	0	0	0	565	1500	1200	0	13	0	0	0	1138	2	1	0	0	0	1	0
1	62	26.3702	0	0	0	1	0	0	0	1	2	60	39.3	61	102	102	73	0	0	0	0	0	0	0	0	522	850	950	1	161	0	0	0	1133	1	1	1	1	1	1	1
1	52	20.2662	0	0	0	0	0	0	1	0	2	83	39.9	.	104	101	78	0	0	0	0	0	0	0	0	470	2900	1100	0	13	0	1	0	263	1	3	0	0	0	0	0
1	71	27.852	0	0	0	0	0	0	0	1	2	64	35.9	61	88	97	72	0	0	0	0	0	0	0	0	535	1600	1000	0	19	0	0	0	1125	2	1	0	0	0	1	0
1	58	20.9	0	1	0	0	0	0	0	0	2	82	38.2	67	104	100	75	1	0	0	0	0	0	0	0	360	1050	600	0	11	0	0	0	1124	1	2	0	0	0	0	0
1	57	17.8405	0	0	0	0	0	0	0	1	2	76	37.5	.	92	72	64	0	0	0	0	0	0	0	0	320	1000	1000	0	17	0	0	1	704	1	2	0	0	1	0	1
1	48	18.7642	0	0	0	0	1	0	1	1	2	98	37.8	57	95	81	71	0	0	0	0	0	0	0	0	360	1200	1000	0	14	0	1	0	355	1	2	0	0	1	1	1
1	68	21.4076	0	0	0	0	0	0	0	0	2	64	41.3	63	81	88	79	0	0	0	0	0	0	0	0	550	2600	1000	0	54	0	1	0	242	1	2	0	0	1	1	1
1	72	25.7745	0	1	0	0	0	0	0	0	2	76	38.5	.	95	93	65	1	0	1	0	0	0	0	0	320	1200	500	1	12	0	0	0	1111	2	2	1	0	0	0	0
1	57	22.9644	0	1	0	0	0	0	0	1	2	82	41.8	64	93	87	73	1	0	0	0	0	0	0	0	380	1500	1100	0	18	0	0	0	1110	2	3	0	0	1	0	1
1	60	18.6514	0	0	0	0	0	0	0	1	2	85	37	63	95	112	92	0	0	0	0	0	0	0	0	500	1400	1200	0	13	0	0	0	1103	2	3	0	0	1	1	1
1	70	19.4228	0	1	0	0	0	0	0	0	2	61	40.6	.	87	67	56	0	0	0	0	0	0	0	0	390	700	800	1	19	0	0	0	1096	1	2	0	0	1	1	1
1	70	23.2285	0	0	0	0	0	0	0	1	2	71	33.7	64	89	105	82	0	0	0	0	0	0	0	0	365	1220	1000	0	37	0	0	1	771	2	1	1	1	0	0	0
1	52	19.7232	0	0	0	0	0	0	0	0	2	88	36.5	63	84	82	79	0	0	0	0	0	0	0	0	400	1400	1000	0	21	0	1	0	308	1	3	0	0	0	1	0
1	62	15.7619	0	0	0	0	1	0	0	1	2	70	31	64	80	101	98	0	0	0	0	0	0	0	0	365	1100	550	0	21	0	1	0	138	2	3	0	0	1	0	1
1	70	24.6548	0	1	0	0	0	0	0	1	2	60	30.4	.	101	112	77	0	0	0	0	0	0	0	0	420	1100	1000	0	47	1	1	0	48	1	1	1	1	1	1	1
1	58	21.6342	0	0	0	0	0	0	0	1	2	76	32.6	64	110	106	74	0	0	0	0	0	0	0	0	365	900	1000	0	12	0	0	0	1082	1	1	0	0	0	0	0
1	61	19.7482	0	0	0	0	1	0	0	1	2	85	30.3	.	95	89	71	0	0	0	0	0	0	0	0	430	3600	1500	0	12	0	0	1	418	1	1	0	0	0	0	0
1	76	23.4375	0	0	0	1	0	0	0	0	2	76	43.4	60	77	83	71	0	0	0	0	0	0	0	0	485	2400	1500	0	14	0	0	0	1076	1	2	0	0	0	0	0
1	63	22.9479	1	1	0	0	0	0	0	0	2	70	38.9	58	93	93	74	1	0	1	1	0	1	0	0	450	2700	1200	0	44	0	0	1	798	1	2	0	0	0	1	0
1	69	26.3736	1	1	0	1	0	1	0	0	2	66	39.1	52	82	96	82	1	0	0	1	0	1	0	1	355	1500	1000	0	12	0	0	0	1068	1	2	0	0	0	0	0
1	59	27.308	0	1	0	0	0	0	0	1	2	78	36.9	57	80	82	78	0	0	0	0	0	0	0	0	333	1900	1000	0	12	0	0	0	1068	2	1	0	0	0	0	0
1	62	21.7284	0	0	0	0	0	0	0	0	2	52	39.3	61	101	103	76	0	0	0	0	0	0	0	0	445	1300	1100	0	11	0	0	1	449	2	2	1	0	0	0	0
1	59	21.8539	0	1	0	0	0	0	0	1	2	88	33.8	55	88	84	75	0	0	0	0	0	0	0	0	280	750	750	0	17	0	0	0	1063	1	1	0	0	0	0	0
1	58	22.3639	0	0	0	0	0	0	0	0	2	64	38.2	54	91	89	76	0	0	0	0	0	0	0	0	370	900	900	0	15	0	0	0	1056	2	2	1	0	0	1	0
1	69	24.6319	1	0	0	0	0	0	0	0	2	70	39.8	59	72	66	65	0	0	0	1	1	0	0	0	310	900	700	0	13	0	0	1	855	1	3	0	0	0	0	0
1	61	28.623	1	1	0	0	0	0	0	0	2	58	41.2	61	73	62	62	1	0	1	1	1	0	0	1	295	700	600	0	11	0	0	0	1052	1	2	0	0	0	1	0
1	57	18.8346	1	0	0	0	0	0	1	0	2	80	38.6	64	89	71	64	0	0	0	0	0	0	0	0	255	800	700	0	17	0	0	0	1049	1	2	0	0	0	0	0
2	52	25.2881	0	0	0	0	0	0	1	1	1	78	30.8	59	97	101	86	0	0	0	0	0	0	0	0	465	2250	1000	0	12	0	0	0	1048	1	2	0	0	1	0	1
1	61	27.7739	0	1	0	0	0	0	0	1	2	65	31.9	.	75	74	70	0	0	0	1	0	0	0	0	320	1800	1000	0	11	0	0	1	370	1	2	0	0	0	1	0
1	72	23.4272	1	0	0	0	0	0	0	0	2	80	40.7	.	93	83	61	0	0	0	1	1	0	0	0	375	1800	1000	1	20	1	1	0	21	2	2	1	1	1	3	1
1	62	30.0383	0	1	0	0	0	0	0	0	2	63	42.7	66	75	77	75	1	1	1	0	0	1	0	1	365	800	600	0	11	0	0	0	1040	1	2	0	0	0	0	0
1	64	24.8585	0	1	0	0	0	0	0	0	2	61	44.1	60	91	88	70	0	0	1	0	0	1	0	1	280	650	400	0	10	0	0	0	1038	1	2	0	0	0	0	0
1	62	23.1468	0	0	0	0	0	0	1	0	2	74	38.3	66	120	119	73	0	0	0	0	0	0	0	0	472	1400	1500	0	12	0	0	0	1034	1	2	0	0	0	1	0
1	61	23.8435	0	0	0	0	0	0	0	0	2	60	46.1	59	79	80	75	0	0	0	0	0	0	0	0	355	1100	1200	0	11	0	0	0	1028	1	2	1	0	1	0	1
1	56	28.6678	1	1	0	0	0	0	0	1	2	71	41.1	.	.	.	.	0	0	0	1	0	0	0	0	470	1100	1000	0	54	0	0	0	1014	1	1	1	1	1	1	1
1	54	22.3908	0	0	0	0	1	0	0	1	2	81	44.8	.	101	88	68	0	0	0	0	0	0	0	0	303	1200	1100	0	11	0	0	0	1013	1	1	0	0	0	0	0
1	59	23.2814	1	1	0	0	0	0	0	1	2	76	33.3	56	83	90	82	0	0	0	1	0	0	0	0	300	1700	900	0	15	0	0	0	1000	1	2	0	0	0	0	0
1	56	24.4332	0	1	0	0	0	0	0	0	2	57	35.5	66	70	73	81	1	0	0	0	0	0	0	1	354	600	800	0	13	0	0	0	999	1	2	0	0	0	1	0
1	47	26.9811	0	1	0	0	0	0	0	0	2	71	49.4	60	85	88	82	0	0	0	0	0	0	0	0	555	1600	1100	0	12	0	0	0	998	1	2	0	0	0	1	0
2	77	22.075	1	0	0	0	1	0	1	0	2	72	23.5	66	118	134	81	0	0	0	1	0	0	0	0	400	1100	1000	0	16	0	0	1	417	2	3	0	0	0	1	0
1	66	23.5026	0	1	0	0	0	0	0	0	2	74	44.2	69	91	73	58	1	0	0	0	0	1	1	0	305	900	600	0	11	0	0	0	984	1	2	0	0	0	0	0
1	69	24.5736	1	1	0	0	0	0	0	0	2	60	37.3	.	72	69	68	1	0	0	1	0	0	0	1	345	1200	600	0	28	0	0	0	979	2	2	1	0	0	1	0
1	61	22.1483	0	0	0	0	0	0	0	1	2	84	43	62	98	97	75	0	0	0	0	0	0	0	0	390	850	800	1	38	1	1	0	39	2	2	0	0	1	3	1
1	57	27.3588	0	1	0	0	0	0	0	0	2	76	42.2	59	102	90	66	1	0	1	0	0	1	1	0	310	700	500	0	11	0	0	0	971	1	3	0	0	0	1	0
1	52	26.2143	0	1	0	0	0	0	1	1	2	91	33.6	.	75	80	84	0	0	1	0	0	0	0	1	570	2500	1000	0	33	0	0	0	968	2	1	0	0	0	0	0
1	51	25.7088	1	1	0	0	0	0	0	0	2	80	42.3	.	106	109	81	1	0	1	1	1	0	0	0	490	1900	1100	0	18	0	0	0	968	1	2	0	0	0	0	0
1	59	21.517	0	0	0	0	0	0	0	1	1	71	35.4	.	89	89	78	0	0	0	0	0	0	0	0	317	900	1000	0	17	0	0	1	910	1	2	0	0	0	0	0
1	72	21.8254	0	0	0	0	0	0	0	0	2	51	37.6	65	85	92	73	0	0	0	0	0	0	0	0	600	4200	1000	0	77	0	1	0	79	1	2	0	0	1	3	1
1	54	19.8413	0	0	0	0	0	0	0	0	2	75	41.7	.	90	99	88	0	0	0	0	0	0	0	0	375	1800	700	0	12	0	0	0	956	1	2	0	0	0	0	0
1	68	21.8043	0	1	0	0	0	0	0	0	2	57	36.2	65	85	90	76	0	0	1	0	0	1	0	0	355	1000	700	0	14	0	0	0	951	2	2	1	0	0	1	0
1	73	20.3702	0	1	0	0	0	0	0	1	2	70	33.3	.	90	104	78	0	0	0	0	0	0	0	0	420	1950	1700	1	26	0	1	0	267	1	2	0	0	1	1	1
1	56	24.1251	0	0	0	0	0	0	0	0	2	66	41.9	65	95	95	77	0	0	0	0	0	0	0	0	327	400	600	0	19	0	0	0	944	1	2	0	0	0	0	0
1	61	25.7005	0	1	0	0	0	0	0	0	2	77	44.3	68	81	85	78	1	0	1	0	0	0	0	0	450	1150	1200	0	13	0	0	0	943	1	2	0	0	0	2	0
1	54	18.6505	0	0	0	0	0	0	0	0	2	71	38.1	56	84	76	73	0	0	0	0	0	0	0	0	275	900	500	0	12	0	0	0	933	1	2	0	0	0	0	0
1	66	20.6975	1	1	0	0	0	0	0	1	2	72	31.3	67	77	71	68	0	0	0	1	1	0	0	0	445	2200	1000	0	16	0	0	0	933	2	2	0	0	0	0	0
1	57	23.9017	0	0	0	0	0	0	1	0	2	65	43.2	59	103	108	81	0	0	0	0	0	0	0	0	275	1000	900	0	13	0	0	0	929	1	2	0	0	0	0	0
1	69	19.0845	0	0	0	0	0	0	0	1	2	57	32.8	.	109	109	73	0	0	0	0	0	0	0	0	495	2000	1500	0	31	0	0	1	430	2	3	0	0	0	0	0
1	52	20.539	0	0	0	0	0	0	1	1	2	90	36.1	64	110	102	73	0	0	0	0	0	0	0	0	445	1600	1500	0	12	0	0	0	926	2	1	0	0	0	0	0
1	51	23.5058	0	0	0	0	0	0	0	0	2	67	46.3	62	99	90	74	0	0	0	0	0	0	0	0	600	4900	1500	0	29	0	0	0	923	1	3	0	0	0	1	0
1	62	26.4765	1	1	0	0	0	0	0	0	2	78	44.9	62	71	58	59	1	0	0	1	1	0	0	0	475	1700	1500	0	14	0	0	1	749	1	2	0	0	0	1	0
1	62	20.9897	1	1	0	0	0	0	0	1	2	79	31.6	.	107	111	79	0	0	0	1	0	0	0	0	375	1300	1500	0	37	0	1	0	132	2	2	0	0	0	2	0
2	61	16.5004	0	0	0	0	0	0	0	0	2	64	34.4	69	78	51	53	0	0	0	0	0	0	0	0	355	700	700	0	13	0	0	0	916	2	2	1	0	0	0	0
1	59	21.2112	0	0	0	0	0	0	0	0	2	76	44.1	55	98	88	66	0	0	0	0	0	0	0	0	530	1600	1000	0	23	0	0	0	914	1	2	0	0	0	0	0
1	80	27.1995	0	1	0	0	0	0	0	1	2	80	24.6	.	75	88	71	0	0	0	0	0	0	0	0	440	1300	1000	0	33	0	1	0	85	2	3	0	0	0	1	0
1	68	28.6229	0	1	0	0	0	0	0	0	2	52	32.7	.	94	101	75	0	0	0	0	0	0	0	0	530	1500	1150	0	12	0	0	0	902	1	2	0	0	0	0	0
1	60	20.4687	1	0	0	0	1	0	0	1	2	85	29.9	65	88	93	79	0	0	0	0	0	0	0	0	285	500	800	0	13	0	1	0	62	1	2	0	0	0	0	0
1	70	21.912	1	1	0	0	0	0	0	0	2	75	40.3	.	73	71	71	1	0	0	1	1	1	0	0	510	2300	1500	0	12	0	0	0	900	2	2	0	0	0	1	0
1	57	27.6552	0	1	0	0	0	1	0	0	2	80	38.6	66	83	82	75	1	0	1	0	0	1	0	1	315	850	1500	0	10	0	0	0	893	1	2	0	0	0	0	0
1	63	26.868	1	1	0	0	0	0	0	1	2	92	26.3	68	87	84	71	1	0	1	1	1	0	0	0	370	1200	1000	0	12	0	0	0	891	1	.	0	0	0	1	0
1	64	25.932	0	0	0	0	0	0	1	0	2	56	37.5	65	96	118	91	0	0	0	0	0	0	0	0	405	1100	900	0	14	0	0	0	891	1	2	0	0	0	0	0
1	62	24.9568	1	0	0	0	0	0	0	1	2	98	33.6	.	85	76	67	0	0	0	1	1	0	0	0	393	1600	1000	1	18	0	0	0	873	2	1	0	0	0	1	0
1	67	23.1583	0	0	0	0	0	0	0	1	2	80	36.9	.	101	70	51	0	0	0	0	0	0	0	0	280	2800	1000	0	11	0	0	0	870	1	.	0	0	0	0	0
1	61	23.7887	0	0	0	0	0	0	1	0	2	65	45.6	66	97	98	76	0	0	0	0	0	0	0	0	295	1000	1300	0	11	0	0	0	870	1	2	0	0	0	0	0
1	69	26.4188	0	1	0	0	0	0	0	0	2	66	48.1	57	99	100	71	0	0	0	0	0	0	0	0	538	2100	1450	0	12	0	0	0	870	1	2	0	0	0	0	0
2	54	18.0455	0	0	0	0	1	0	0	1	2	84	33.9	63	82	86	88	0	0	0	0	0	0	0	0	586	3550	1000	0	18	0	0	0	866	2	1	0	0	0	2	0
1	67	22.0904	0	0	0	0	0	0	0	0	1	72	42	61	94	86	67	0	0	0	0	0	0	0	0	355	1900	1000	0	11	0	0	1	848	2	2	0	0	0	0	0
1	64	22.9275	0	1	0	0	0	0	0	1	2	60	36.4	65	94	94	73	0	1	1	0	0	1	0	1	480	1150	1500	1	13	0	1	0	287	1	3	0	0	0	1	0
1	70	17.5844	0	1	0	0	0	0	1	1	2	80	35	.	102	94	67	1	0	1	0	0	0	0	0	295	900	700	0	12	0	0	0	856	1	.	0	0	0	0	0
1	54	24.2813	0	1	0	0	0	0	0	0	2	60	42.8	63	111	103	73	0	0	1	0	0	0	0	0	320	800	600	0	11	0	0	0	853	1	2	0	0	0	0	0
1	60	24.2984	0	1	0	1	0	0	0	0	2	71	40.2	67	88	92	79	1	0	1	0	0	0	0	0	270	700	600	0	10	0	0	0	852	1	2	0	0	0	1	0
1	54	21.0199	0	1	0	0	0	0	0	0	2	84	37	58	101	110	86	1	0	0	0	0	1	0	0	345	650	1050	0	12	0	0	0	851	1	3	0	0	0	0	0
1	52	21.7143	0	0	0	0	0	0	0	0	2	70	41.3	72	95	85	71	0	0	0	0	0	0	0	0	310	600	800	0	10	0	0	0	849	1	2	0	0	0	0	0
1	65	21.0186	0	1	0	0	0	0	0	0	2	58	40.3	64	86	83	71	0	0	1	0	0	0	0	0	465	1100	950	1	12	0	0	0	849	2	2	0	0	0	0	0
1	61	20.1009	0	0	0	0	1	0	0	1	2	96	30.9	54	112	86	59	0	0	0	0	0	0	0	0	700	2200	1800	0	23	0	1	0	62	2	3	0	0	0	0	0
1	66	20.4624	0	0	0	0	0	0	0	0	2	61	39.4	57	110	117	78	0	0	0	0	0	0	0	0	310	1950	1000	1	18	0	0	0	844	1	2	0	0	0	1	0
1	61	27.4047	0	0	0	0	0	0	0	0	2	79	40.8	58	112	98	67	0	0	0	1	0	0	0	0	265	900	600	0	10	0	0	0	842	1	2	0	0	0	0	0
2	61	20.7407	1	0	0	0	0	0	0	0	2	80	38.5	64	97	98	79	0	0	0	1	0	0	0	0	387	800	800	0	14	0	0	0	839	1	2	0	0	0	1	0
1	63	27.8529	0	0	0	0	0	0	0	0	2	80	42.9	58	83	89	77	0	0	0	0	0	0	0	0	305	1700	1000	0	19	0	0	0	837	2	2	0	0	0	0	0
1	68	20.8025	0	1	0	0	0	0	1	0	2	75	42.4	70	91	61	49	0	0	1	0	0	0	0	0	275	800	650	0	11	0	0	0	832	1	2	0	0	0	0	0
1	73	25.4088	0	1	0	0	0	0	1	1	2	78	32.4	.	83	85	70	0	1	0	0	0	0	0	0	313	650	650	0	11	0	0	0	832	1	1	0	0	0	0	0
1	52	25.0327	0	0	0	0	0	0	0	1	2	71	35.5	58	99	95	77	0	0	0	0	0	0	0	0	380	800	750	0	11	0	0	0	831	1	2	0	0	0	0	0
1	58	24.898	0	1	0	0	0	0	0	0	2	64	40.3	57	96	100	79	1	0	0	0	0	0	0	1	245	500	700	0	10	0	0	0	830	2	2	0	0	0	0	0
1	65	19.5636	0	0	0	0	0	0	1	1	2	69	30.5	58	96	96	73	0	0	0	0	0	0	0	0	600	7200	1900	0	61	0	0	0	830	1	2	0	1	1	0	1
1	66	22.5134	1	1	0	0	0	0	0	0	2	75	36.2	66	64	55	63	1	0	1	1	1	0	0	0	200	150	1000	0	12	0	0	0	828	3	2	0	0	0	0	0
1	58	27.1555	0	0	0	0	0	0	0	0	2	72	42.9	62	84	89	80	0	0	0	0	0	0	0	0	295	650	700	0	11	0	0	0	821	2	3	0	0	0	1	0
1	62	23.9913	0	1	0	0	0	0	0	0	2	77	41.4	62	92	99	80	0	0	0	0	0	0	0	0	315	1200	900	0	11	0	0	0	817	1	2	0	0	0	1	0
1	70	23.0941	0	0	0	0	0	0	1	0	2	67	43.8	59	95	100	74	0	0	0	0	0	0	0	0	305	1100	1200	0	12	0	0	0	816	1	2	0	0	0	0	0
1	54	22.2236	0	0	0	0	0	0	0	0	2	62	39.3	58	106	99	75	0	0	0	0	0	0	0	0	370	4100	1300	0	53	1	1	0	53	2	2	0	0	1	1	1
1	47	23.2903	0	0	0	0	0	0	1	1	1	69	38.6	62	92	87	77	0	0	0	0	0	0	0	0	420	1300	1200	0	18	0	0	0	814	1	.	0	0	1	1	1
1	77	26.8243	0	0	0	0	0	0	0	0	1	61	42.2	58	91	106	72	0	0	0	0	0	0	0	0	465	2400	1000	0	21	0	0	0	811	1	2	0	0	0	0	0
2	48	20.0424	0	0	0	0	0	0	1	0	2	74	39.2	70	90	92	85	0	0	0	0	0	0	0	0	250	900	600	0	10	0	0	0	810	2	2	0	0	0	0	0
1	69	26.5443	0	0	0	0	0	0	0	0	2	63	45.5	65	84	95	76	0	0	0	0	0	0	0	0	460	2000	1000	0	59	0	0	0	809	1	2	0	1	1	0	1
1	68	27.0741	0	1	0	0	0	0	0	1	2	65	33	.	88	96	76	0	0	0	0	0	0	0	0	295	980	700	0	11	0	0	0	807	2	.	0	0	0	0	0
1	49	17.205	1	0	0	0	0	0	1	0	2	87	39.2	.	.	.	.	0	0	0	1	0	0	0	0	1265	10400	3000	0	50	1	1	0	49	2	2	0	0	1	3	0
1	61	20.7845	0	0	0	0	0	0	0	0	2	65	40.9	.	94	84	68	0	0	0	0	0	0	0	0	505	1200	1000	0	58	0	0	0	804	1	3	0	0	0	0	0
1	59	21.3171	0	0	0	0	0	0	0	1	2	75	40.3	.	104	89	66	0	0	0	0	0	0	0	0	330	500	1000	0	11	0	0	0	803	1	.	0	0	0	2	0
1	45	24.0625	0	0	0	0	0	0	1	0	2	65	29.1	60	85	82	77	0	0	0	0	0	0	0	0	255	500	1300	0	10	0	0	0	802	1	2	0	0	0	0	0
1	51	21.8356	0	0	0	0	0	0	1	0	1	64	40.3	66	106	110	79	0	0	0	0	0	0	0	0	290	700	500	0	15	0	0	0	800	1	2	0	0	0	0	0
1	69	28.9807	0	1	0	0	0	0	0	0	2	65	39.7	60	88	88	68	1	0	1	0	0	0	0	1	360	1200	1000	0	18	0	0	0	793	2	2	0	0	1	1	1
1	53	19.4414	0	0	0	0	0	0	0	0	2	80	44.8	39	99	101	82	0	0	0	0	0	0	0	0	452	1300	1000	0	15	0	0	0	790	1	3	0	0	0	0	0
1	62	27.5048	0	0	0	0	0	0	1	1	2	79	40.7	59	97	105	78	0	0	0	0	0	0	0	0	380	700	900	0	26	0	0	0	788	2	2	0	0	0	0	0
1	64	22.6254	1	0	0	0	0	0	0	0	2	70	41.2	.	75	75	74	0	0	0	1	0	0	0	0	475	4500	1000	0	19	0	0	0	783	2	2	1	0	0	0	0
1	61	21.443	1	1	0	0	0	0	0	0	2	66	41.9	65	103	112	84	0	0	1	0	0	0	0	1	330	850	600	0	15	0	0	0	779	1	3	0	0	0	1	0
1	72	25.357	1	0	0	0	0	0	0	1	2	100	36.4	59	80	90	76	0	0	0	1	0	0	0	0	640	3750	1500	0	17	0	0	0	779	2	.	0	0	1	2	1
1	62	28.1609	1	1	0	0	0	0	0	0	2	73	38.7	62	106	119	80	1	0	0	1	1	1	0	1	515	800	1300	0	26	0	0	0	776	1	2	0	0	0	1	0
1	70	23.2785	0	1	0	0	0	0	1	1	2	88	36.1	58	83	87	74	0	0	1	0	0	0	0	0	390	1400	1500	1	12	0	0	0	767	1	.	0	0	0	0	0
1	68	22.7734	0	0	0	0	0	0	0	1	2	88	37.7	60	100	96	69	0	0	1	0	0	1	0	0	340	750	1000	1	12	0	0	0	767	1	1	0	0	0	0	0
1	76	23.3383	0	1	0	0	0	0	0	0	2	61	38.5	56	100	128	82	1	0	0	0	0	0	0	0	290	800	700	0	18	0	0	0	765	1	2	0	0	0	0	0
1	62	20.5838	0	0	0	0	0	0	0	1	2	88	33.1	60	116	84	51	0	0	0	0	0	0	0	0	485	600	1000	0	13	0	0	0	3433	1	1	0	0	0	1	0
1	70	22.8225	0	1	0	0	0	1	0	0	2	72	31.3	60	87	84	66	1	0	0	0	0	1	0	1	480	1000	1000	0	11	0	0	0	3420	1	2	0	0	0	0	0
1	69	18.4517	0	0	0	0	0	0	0	1	2	88	31.5	62	115	94	56	0	0	0	0	0	0	0	0	488	2100	1000	0	12	0	0	0	3415	1	1	0	0	0	0	0
1	62	21.4978	0	0	0	0	0	0	0	0	2	75	40.2	64	74	75	71	0	0	0	0	0	0	0	0	440	1000	1700	0	20	0	0	0	3405	1	2	0	0	0	1	0
2	54	28.5096	0	0	0	0	0	0	0	1	2	93	33.6	.	86	100	87	0	0	0	0	0	0	0	0	445	1850	1450	0	12	0	0	0	3378	1	2	0	0	0	0	0
1	66	23.0303	1	1	0	0	0	0	0	0	2	72	41.5	61	118	145	85	1	0	0	1	0	1	0	0	505	850	1100	0	12	0	0	0	3371	1	2	0	0	0	0	0
1	54	20.8711	0	0	0	0	0	0	0	1	2	92	38.7	.	.	.	.	0	0	0	0	0	0	0	0	490	2300	1500	0	88	0	0	0	3359	1	1	0	0	1	0	1
1	66	22.066	0	0	0	0	0	0	0	0	2	53	39.5	58	88	88	69	0	0	0	0	0	0	0	0	500	1550	1000	1	22	0	0	0	3329	2	2	0	0	0	0	0
1	63	25.6113	1	0	0	0	0	0	1	0	2	70	38.5	66	91	100	77	0	0	0	1	1	0	0	0	485	2500	1000	0	14	0	0	0	3324	2	3	0	0	0	0	0
1	68	20.5389	0	0	0	0	0	0	0	1	2	64	35.7	69	83	83	68	0	0	0	0	0	0	0	0	450	1800	1300	1	17	0	0	0	3322	1	1	0	0	0	0	0
1	60	23.4339	0	1	0	0	0	0	0	1	2	78	35.5	65	92	107	86	0	0	0	0	0	0	0	0	410	400	1500	0	14	0	0	0	3321	1	1	0	0	0	0	0
1	61	22.8927	1	1	1	0	0	0	0	1	2	64	33.9	.	.	.	.	0	1	0	1	1	0	1	0	460	1700	1200	0	11	0	0	0	3310	1	3	0	0	0	0	1
1	62	19.5717	0	0	0	0	0	0	0	0	1	74	36.2	59	99	99	72	0	0	0	0	0	0	0	0	335	850	1000	0	13	0	0	0	3303	1	2	0	0	0	0	0
1	64	19.6465	0	0	0	0	0	0	0	0	2	68	35.6	57	91	95	73	0	0	0	0	0	0	0	1	465	1500	1000	0	15	0	0	0	3299	1	2	0	0	0	0	0
1	72	16.5108	0	0	0	0	0	0	0	0	2	76	38.3	53	46	60	87	0	0	0	0	0	0	0	0	650	5800	1500	1	83	1	1	0	83	1	2	0	0	1	0	1
1	58	26.2509	0	0	0	0	0	0	0	0	2	60	39.9	62	127	115	64	0	0	0	0	0	0	0	0	410	1200	1400	0	14	0	0	0	3289	1	2	0	0	0	1	0
1	73	20.0257	0	0	0	0	0	0	0	0	2	55	39.3	52	108	115	70	0	0	0	0	0	0	0	0	325	500	1300	0	15	0	0	0	3281	1	2	0	0	1	0	0
1	72	23.3009	0	0	0	0	0	1	0	0	2	63	42.5	60	95	97	68	0	0	0	0	0	0	0	0	410	1800	500	0	12	0	0	0	3268	1	2	0	0	0	0	0
1	63	23.1206	0	0	0	0	0	0	0	1	2	76	31.7	55	128	112	61	0	0	0	0	0	0	0	0	475	1050	1250	1	12	0	0	0	3261	1	1	0	0	1	1	0
1	72	21.5766	0	1	0	0	0	0	1	0	2	75	40	62	103	112	73	0	0	1	0	0	0	0	0	327	400	750	0	11	0	0	0	3254	1	3	0	0	0	0	0
1	63	23.1533	0	0	0	0	0	0	1	0	3	80	42.9	55	95	99	75	0	0	0	0	0	0	0	0	379	3400	1000	0	13	0	0	0	3246	2	3	0	0	0	0	0
1	48	19.7935	0	0	0	0	0	0	0	1	2	80	35.6	.	72	65	68	0	0	0	0	0	0	0	0	508	1000	1000	0	10	0	0	0	3245	1	3	0	0	0	0	0
1	67	23.0374	0	0	0	0	0	0	0	1	2	87	31.2	67	95	104	76	0	0	0	0	0	0	0	0	470	1800	950	0	11	0	0	0	3240	1	1	0	0	0	0	0
1	58	20.1601	0	0	0	0	0	0	0	0	2	67	37.3	63	93	88	69	0	0	0	0	0	0	0	0	275	700	800	0	11	0	0	0	3239	1	3	0	0	0	0	0
1	64	25.3142	0	0	0	0	0	0	0	0	2	68	43.8	65	118	132	78	0	0	0	0	0	0	0	0	425	1450	1000	0	12	0	0	0	3237	1	2	0	0	0	0	0
1	69	27.6635	0	0	0	0	0	0	0	0	2	63	44.2	59	101	88	60	0	0	0	0	0	0	0	0	655	1850	1500	1	13	0	0	0	3231	2	3	0	0	0	1	0
1	62	22.5144	0	0	0	0	0	0	0	1	2	70	33.3	66	93	100	75	0	0	0	0	0	0	0	0	468	1650	1000	0	11	0	0	0	3230	2	2	0	0	0	1	0
1	66	24.0955	0	0	0	0	0	0	0	0	2	58	44.9	63	102	128	87	0	0	0	0	0	0	0	0	310	1300	700	0	26	0	0	0	3226	1	2	0	0	0	0	0
1	69	20.0463	0	0	0	0	0	0	0	0	2	64	35.3	66	102	105	71	0	0	0	0	0	0	0	0	304	1200	600	0	18	0	0	0	3225	1	2	0	0	0	0	0
1	58	22.3888	0	0	0	0	0	0	0	1	2	85	36.2	53	84	96	85	0	0	0	0	0	0	0	0	430	1700	1500	0	14	0	0	0	3219	1	1	0	0	0	1	0
1	76	23.391	0	0	0	0	0	0	0	0	2	70	41.2	50	69	48	46	0	0	0	0	0	0	0	0	440	1950	1000	0	12	0	0	0	3210	1	2	0	0	0	0	0
1	69	27.6231	0	1	0	0	0	0	0	1	2	85	38.2	61	.	.	.	0	0	0	0	0	0	0	0	498	2600	1000	0	10	0	0	1	2420	1	1	0	0	0	1	0
1	69	15.596	0	0	0	0	0	0	0	0	2	60	30.2	69	96	96	69	0	0	0	0	0	0	0	0	478	2150	1000	0	14	0	0	0	3196	1	2	0	0	0	0	1
1	45	28.1531	0	0	0	0	0	0	0	0	1	69	41.7	60	107	115	80	0	0	0	0	0	0	0	0	475	1800	1500	0	10	0	0	0	3191	1	2	0	0	0	0	0
1	69	27.4349	1	0	0	0	0	0	0	0	2	68	39.4	61	104	110	71	0	0	0	1	1	1	0	0	620	3850	2000	0	36	0	0	0	3189	1	2	0	0	1	0	1
1	67	23.3401	1	0	0	0	0	0	0	0	2	77	43.5	56	99	84	59	0	0	0	1	0	0	0	0	495	1600	1350	1	14	0	0	0	3184	1	2	0	0	0	1	0
2	39	24.6695	0	0	0	0	0	0	0	0	2	89	32.8	.	.	.	.	0	0	0	0	0	0	0	0	510	2400	600	0	20	0	0	0	3183	1	2	0	0	0	0	0
1	62	21.9483	0	0	1	0	0	0	0	0	2	69	33.8	60	111	111	72	0	0	1	0	0	0	0	0	453	1000	1000	0	13	0	0	0	3182	2	1	0	0	0	0	0
1	61	25.8587	0	0	0	0	0	0	0	1	2	72	36.8	60	93	95	74	0	0	0	0	0	0	0	0	398	2000	1000	0	50	0	0	0	3174	3	2	0	1	0	0	0
1	55	20.9419	0	1	0	0	0	0	0	0	2	65	40.7	57	100	92	67	0	0	0	0	0	0	0	0	490	1250	500	1	12	0	0	0	3154	1	2	0	0	0	0	0
1	64	18.292	0	0	0	0	0	0	0	1	2	75	33.9	66	123	111	64	0	1	1	0	0	0	0	0	363	900	500	0	13	0	0	0	3148	1	2	0	0	0	0	0
1	57	21.1279	0	0	0	0	0	0	0	0	2	66	39.4	57	81	97	87	0	0	0	0	0	0	0	0	660	2750	1000	1	43	0	0	0	3147	1	2	0	0	0	0	1
1	42	18.0571	0	0	0	0	0	0	0	0	1	72	37.9	.	.	.	.	0	0	0	0	0	0	0	0	395	4500	900	0	29	0	0	0	3146	1	3	0	0	0	0	1
2	59	29.5965	0	0	0	0	0	1	0	0	1	61	40.2	.	.	.	.	0	0	0	0	0	0	0	0	528	4100	500	0	13	0	0	0	3141	1	3	0	0	0	0	0
1	66	17.9186	1	1	0	0	0	0	0	1	2	76	29.2	62	82	83	71	0	0	0	1	1	0	0	0	508	1500	700	0	13	0	1	0	201	2	1	0	0	1	1	1
1	60	20.999	0	1	0	0	0	0	0	1	2	68	32.5	65	108	120	82	0	1	0	0	0	0	0	0	400	700	1050	0	12	0	0	1	2110	1	2	0	0	0	0	0
1	68	19.1379	0	0	0	0	0	0	0	0	2	56	35.4	67	103	104	70	0	0	0	0	0	0	0	0	577	1750	1500	0	22	0	0	1	383	1	3	0	0	0	1	0
1	66	20.4876	0	0	0	0	1	0	0	1	2	72	29.1	68	104	108	74	0	0	0	0	0	0	0	0	343	1000	550	0	11	0	0	1	465	2	3	0	0	0	0	0
1	68	22.1644	0	0	0	0	0	0	0	1	2	79	38.1	60	103	109	73	0	0	0	0	0	0	0	0	480	1150	1050	0	12	0	1	0	311	2	1	0	0	0	1	0
1	69	22.4982	0	0	0	0	0	0	1	0	2	68	44.3	67	84	92	75	0	0	0	0	0	0	0	0	385	1750	100	0	29	0	0	0	3127	1	3	0	0	0	0	0
1	51	24.332	0	0	0	0	0	0	0	1	2	88	46.6	.	109	108	73	0	0	0	0	0	0	0	0	475	1000	1000	0	11	0	0	0	3126	1	2	0	0	0	0	0
1	58	24.4646	0	0	0	0	0	0	0	0	1	64	43.5	61	124	131	77	0	0	0	0	0	0	0	0	373	1550	1000	0	15	0	0	0	3124	2	3	0	0	0	0	0
1	57	22.0923	0	1	0	0	0	0	0	1	2	80	35.2	66	97	101	75	0	0	0	0	0	0	0	0	465	1150	800	0	10	0	0	0	3121	1	1	0	0	0	0	0
1	60	24.3375	0	0	0	0	0	0	0	0	2	65	35.3	67	92	111	86	0	0	0	0	0	0	0	1	435	1550	1000	0	15	0	0	0	3120	1	2	0	0	0	0	0
1	62	25.456	0	0	1	0	0	1	0	0	2	80	43.8	65	82	93	81	1	0	0	0	0	1	0	0	450	1150	1250	0	14	0	0	0	3119	1	2	0	0	0	0	0
1	64	21.3674	0	0	0	0	0	0	0	1	2	83	34.6	66	102	66	45	0	0	0	0	0	0	0	0	640	2050	1500	0	10	0	0	0	3112	1	1	0	0	0	0	0
1	75	22.1046	0	0	0	0	0	0	0	1	2	81	34.6	65	88	62	46	0	0	0	0	0	0	0	0	540	800	1000	0	14	0	0	0	3111	2	3	0	0	0	0	0
1	53	25.8563	0	0	0	0	0	0	1	0	2	54	48.7	61	120	127	81	0	0	0	0	0	0	0	0	560	700	1500	0	13	0	0	0	3105	1	2	0	0	0	0	0
1	60	24.3892	0	0	0	0	0	0	0	1	2	66	37.3	50	108	124	82	0	0	0	0	0	0	0	0	410	550	1500	0	11	0	0	0	3100	2	2	0	0	0	0	0
1	79	18.0998	0	0	0	0	0	0	0	0	2	65	38.1	56	95	77	55	0	0	0	0	0	0	0	0	315	550	700	0	22	0	0	0	3099	1	2	0	0	0	0	0
1	62	23.6684	0	1	0	0	0	0	0	0	2	56	42.1	60	99	110	78	1	0	0	0	0	0	0	0	380	900	900	0	12	0	0	0	3093	1	2	0	0	0	0	0
